# Supplementary material for: (S)-(−)-1-Phenyl­ethanaminium 4-(4,4-di­fluoro-1,3,5,7-tetra­methyl-3a,4a-diaza-4-borata-s-indacen-8-yl)benzoate
Source: Acta Crystallogr Sect E Struct Rep Online. 2011 Aug 6;67(Pt 9):o2265–6. doi: 10.1107/S1600536811019167 (PMC3200683; doi:10.1107/S1600536811019167)
Supplement: Supplementary file 1 [file e-67-o2265-sup1.cif]

##############################################################################
#                                                                            #
# This CIF contains the data in a paper accepted for publication in          #
# Acta Crystallographica Section E. It conforms to the requirements of       #
# Notes for Authors for Acta Crystallographica Section E, and has been       #
# peer reviewed under the auspices of the IUCr Commission on Journals.       #
#                                                                            #
# Full details of the Crystallographic Information File format               #
# are given in the paper "The Crystallographic Information File (CIF):       #
# a New Standard Archive File for Crystallography" by S. R. Hall, F. H.      #
# Allen and I. D. Brown [Acta Cryst. (1991), A47, 655-685].                  #
#                                                                            #
# The current version of the core CIF dictionary is obtainable from          #
# ftp://ftp.iucr.org/pub/cif_core.dic.                                       #
#                                                                            #
# Software is freely available for graphical display of the structure(s)     #
# in this CIF. For information consult the CIF software page                 #
# http://www.iucr.org/resources/cif/software.                                #
#                                                                            #
# This file may be used for bona fide research purposes within the           #
# scientific community so long as proper attribution is given to the journal # 
# article from which it was obtained.                                        #
#                                                                            #
##############################################################################
data_I
_audit_creation_method     SHELXL-97
_chemical_name_systematic
;
(<i>S</i>)-(-)-1-Phenylethanaminium
4-(4,4-difluoro-1,3,5,7-tetramethyl-3a,4a-diaza-4-borata-<i>s</i>-indacen-
8-yl)benzoate
;
_chemical_name_common     10062a
_chemical_formula_moiety     'C8 H12 N +, C20 H18 B F2 N2 O2 -'
_chemical_formula_sum     'C28 H30 B F2 N3 O2'
_chemical_formula_iupac     'C8 H12 N +, C20 H18 B F2 N2 O2 -'
_chemical_formula_weight     489.36
_chemical_melting_point     ?
_symmetry_cell_setting     monoclinic
_symmetry_space_group_name_H-M     'P 21'
loop_
    _symmetry_equiv_pos_as_xyz
    'x, y, z'
    '-x, y+1/2, -z'
_cell_length_a     12.492(5)
_cell_length_b     6.629(4)
_cell_length_c     16.042(7)
_cell_angle_alpha     90.00
_cell_angle_beta     96.74(3)
_cell_angle_gamma     90.00
_cell_volume     1319.2(11)
_cell_formula_units_Z     2
_cell_measurement_reflns_used     2034
_cell_measurement_theta_min     2.56
_cell_measurement_theta_max     26.76
_cell_measurement_temperature     173(2)
_exptl_crystal_description     block
_exptl_crystal_colour     orange
_exptl_crystal_size_max     0.50
_exptl_crystal_size_mid     0.30
_exptl_crystal_size_min     0.03
_exptl_crystal_density_diffrn     1.232
_exptl_crystal_density_meas     ?
_exptl_crystal_density_method     'not measured'
_exptl_crystal_F_000     516
_exptl_absorpt_coefficient_mu     0.087
_exptl_absorpt_correction_type     multi-scan
_exptl_absorpt_process_details     '(SADABS; Sheldrick, 2008<i>a</i>)'
_exptl_absorpt_correction_T_min     0.9578
_exptl_absorpt_correction_T_max     0.9974
_exptl_special_details
;
Cell errors are from iterative updates since the crystal is believed to have
been moving during the data collection.
;
_diffrn_ambient_temperature     173(2)
_diffrn_radiation_type     MoK\a
_diffrn_radiation_wavelength     0.71073
_diffrn_radiation_source     'normal-focus sealed tube'
_diffrn_radiation_monochromator     graphite
_diffrn_measurement_device_type     'Siemens SMART Platform CCD'
_diffrn_measurement_method     'area detector, \w scans per \f'
_diffrn_detector_area_resol_mean     ?
_diffrn_reflns_number     11639
_diffrn_reflns_av_R_equivalents     0.0515
_diffrn_reflns_av_sigmaI/netI     0.0684
_diffrn_reflns_theta_min     1.28
_diffrn_reflns_theta_max     25.02
_diffrn_reflns_theta_full     25.02
_diffrn_measured_fraction_theta_max     0.993
_diffrn_measured_fraction_theta_full     0.993
_diffrn_reflns_limit_h_min     -14
_diffrn_reflns_limit_h_max     14
_diffrn_reflns_limit_k_min     -7
_diffrn_reflns_limit_k_max     7
_diffrn_reflns_limit_l_min     -19
_diffrn_reflns_limit_l_max     19
_diffrn_standards_number     ?
_diffrn_standards_interval_count     ?
_diffrn_standards_interval_time     ?
_diffrn_standards_decay_%     ?
_refine_special_details
;
Refinement of <i>F</i>^2^ against ALL reflections. The weighted <i>R</i>-factor
<i>wR</i> and goodness of fit <i>S</i> are based on <i>F</i>^2^, conventional
<i>R</i>-factors <i>R</i> are based on <i>F</i>, with <i>F</i> set to zero for
negative <i>F</i>^2^. The threshold expression of <i>F</i>^2^ >
\s(<i>F</i>^2^) is used only for calculating <i>R</i>-factors(gt) <i>etc</i>.
and is not relevant to the choice of reflections for refinement.
<i>R</i>-factors based on <i>F</i>^2^ are statistically about twice as large
as those based on <i>F</i>, and <i>R</i>- factors based on ALL data will be
even larger.
Errors in the CIF check pertaining to the Flack parameter should be ignored.
Not only is this structure a light atom structure, but the chirality of the
amine is known explicitly from the synthesis of the material to be <i>S</i> at
C27.
This same argument can be used to ignore the other errors regarding the Friedel
data. Merging the data with the MERG 4 command did not significantly decrease
the number of errors received in the cif report, and in fact made the number
of significant errors increase. Consequently, the structure was not refined
with the MERG 4 command. The number of Friedel pairs calculated by using the
MERG 2 and MERG 4 commands was 2071 which is in very close agreement with the
number calculated in this CIF of 2052.
;
_reflns_number_total     4593
_reflns_number_gt     3331
_reflns_threshold_expression     I>2sigma(I)
_refine_ls_structure_factor_coef     Fsqd
_refine_ls_matrix_type     full
_refine_ls_R_factor_all     0.0818
_refine_ls_R_factor_gt     0.0494
_refine_ls_wR_factor_gt     0.1142
_refine_ls_wR_factor_ref     0.1303
_refine_ls_goodness_of_fit_ref     1.026
_refine_ls_restrained_S_all     1.026
_refine_ls_number_reflns     4593
_refine_ls_number_parameters     327
_refine_ls_number_restraints     1
_refine_ls_hydrogen_treatment     constr
_refine_ls_weighting_scheme     calc
_refine_ls_weighting_details
         'calc w=1/[\s^2^(Fo^2^)+(0.0710P)^2^+0.0000P] where P=(Fo^2^+2Fc^2^)/3'
_atom_sites_solution_hydrogens     geom
_atom_sites_solution_primary     direct
_atom_sites_solution_secondary     difmap
_refine_ls_shift/su_max     0.000
_refine_ls_shift/su_mean     0.000
_refine_diff_density_max     0.234
_refine_diff_density_min     -0.213
_refine_ls_extinction_method     none
_refine_ls_extinction_coef     ?
loop_
    _atom_type_symbol
    _atom_type_description
    _atom_type_scat_dispersion_real
    _atom_type_scat_dispersion_imag
    _atom_type_scat_source
    'C' 'C' 0.0033 0.0016
                         'International Tables Vol C Tables 4.2.6.8 and 6.1.1.4'
    'H' 'H' 0.0000 0.0000
                         'International Tables Vol C Tables 4.2.6.8 and 6.1.1.4'
    'B' 'B' 0.0013 0.0007
                         'International Tables Vol C Tables 4.2.6.8 and 6.1.1.4'
    'N' 'N' 0.0061 0.0033
                         'International Tables Vol C Tables 4.2.6.8 and 6.1.1.4'
    'O' 'O' 0.0106 0.0060
                         'International Tables Vol C Tables 4.2.6.8 and 6.1.1.4'
    'F' 'F' 0.0171 0.0103
                         'International Tables Vol C Tables 4.2.6.8 and 6.1.1.4'
_computing_data_collection     'SMART (Bruker, 2003)'
_computing_cell_refinement     'SAINT (Bruker, 2003)'
_computing_data_reduction     'SAINT (Bruker, 2003)'
_computing_structure_solution     'SHELXS97 (Sheldrick, 2008<i>b</i>)'
_computing_structure_refinement     'SHELXL97 (Sheldrick, 2008<i>b</i>)'
_computing_molecular_graphics     'SHELXTL (Sheldrick, 2008<i>b</i>)'
_computing_publication_material     'SHELXTL (Sheldrick, 2008<i>b</i>)'
loop_
    _atom_site_type_symbol
    _atom_site_label
    _atom_site_fract_x
    _atom_site_fract_y
    _atom_site_fract_z
    _atom_site_U_iso_or_equiv
    _atom_site_adp_type
    _atom_site_calc_flag
    _atom_site_refinement_flags
    _atom_site_occupancy
    _atom_site_symmetry_multiplicity
    _atom_site_disorder_assembly
    _atom_site_disorder_group
    B B1 0.7689(3) 0.7133(6) 0.9400(2) 0.0381(10) Uani d . 1 1 . .
    O O1 0.18036(17) 0.6656(3) 0.50847(14) 0.0419(6) Uani d . 1 1 . .
    O O2 0.12408(15) 0.9456(3) 0.56863(13) 0.0352(5) Uani d . 1 1 . .
    N N1 0.75434(19) 0.8879(4) 0.87528(16) 0.0341(7) Uani d . 1 1 . .
    N N2 0.66680(19) 0.5761(4) 0.92351(15) 0.0332(6) Uani d . 1 1 . .
    N N3 0.08689(18) 1.2997(4) 0.46613(15) 0.0337(6) Uani d . 1 1 . .
    H H1N3 0.1243 1.3954 0.4928 0.051 Uiso calc R 1 1 . .
    H H2N3 0.0955 1.1883 0.4948 0.051 Uiso calc R 1 1 . .
    H H3N3 0.0190 1.3327 0.4598 0.051 Uiso calc R 1 1 . .
    F F1 0.86211(14) 0.6040(3) 0.93019(12) 0.0528(6) Uani d . 1 1 . .
    F F2 0.77597(15) 0.7887(3) 1.02279(11) 0.0529(5) Uani d . 1 1 . .
    C C1 0.8260(2) 1.0396(5) 0.8678(2) 0.0355(8) Uani d . 1 1 . .
    C C2 0.7862(2) 1.1611(5) 0.7977(2) 0.0395(8) Uani d . 1 1 . .
    H H2A 0.8207 1.2778 0.7792 0.047 Uiso calc R 1 1 . .
    C C3 0.6896(2) 1.0825(4) 0.76100(19) 0.0328(7) Uani d . 1 1 . .
    C C4 0.6676(2) 0.9086(4) 0.81062(18) 0.0282(7) Uani d . 1 1 . .
    C C5 0.5803(2) 0.7722(4) 0.80429(18) 0.0277(7) Uani d . 1 1 . .
    C C6 0.5779(2) 0.6109(4) 0.86052(19) 0.0295(7) Uani d . 1 1 . .
    C C7 0.4972(2) 0.4591(5) 0.8716(2) 0.0348(8) Uani d . 1 1 . .
    C C8 0.5405(3) 0.3394(5) 0.9380(2) 0.0414(9) Uani d . 1 1 . .
    H H8A 0.5062 0.2260 0.9595 0.050 Uiso calc R 1 1 . .
    C C9 0.6438(3) 0.4127(5) 0.9687(2) 0.0397(8) Uani d . 1 1 . .
    C C10 0.9285(3) 1.0655(6) 0.9256(2) 0.0513(10) Uani d . 1 1 . .
    H H10A 0.9346 0.9575 0.9676 0.077 Uiso calc PR 0.50 1 . .
    H H10B 0.9278 1.1965 0.9538 0.077 Uiso calc PR 0.50 1 . .
    H H10C 0.9901 1.0593 0.8931 0.077 Uiso calc PR 0.50 1 . .
    H H10D 0.9671 1.1847 0.9087 0.077 Uiso calc PR 0.50 1 . .
    H H10E 0.9739 0.9457 0.9225 0.077 Uiso calc PR 0.50 1 . .
    H H10F 0.9115 1.0829 0.9833 0.077 Uiso calc PR 0.50 1 . .
    C C11 0.6218(3) 1.1628(5) 0.6827(2) 0.0434(9) Uani d . 1 1 . .
    H H11A 0.5569 1.0798 0.6706 0.065 Uiso calc PR 0.50 1 . .
    H H11B 0.6640 1.1574 0.6349 0.065 Uiso calc PR 0.50 1 . .
    H H11C 0.6010 1.3027 0.6922 0.065 Uiso calc PR 0.50 1 . .
    H H11D 0.6577 1.2801 0.6612 0.065 Uiso calc PR 0.50 1 . .
    H H11E 0.5506 1.2025 0.6969 0.065 Uiso calc PR 0.50 1 . .
    H H11F 0.6136 1.0572 0.6396 0.065 Uiso calc PR 0.50 1 . .
    C C12 0.7212(3) 0.3300(6) 1.0401(2) 0.0530(10) Uani d . 1 1 . .
    H H12A 0.7868 0.4123 1.0469 0.080 Uiso calc PR 0.50 1 . .
    H H12B 0.7398 0.1904 1.0277 0.080 Uiso calc PR 0.50 1 . .
    H H12C 0.6871 0.3335 1.0921 0.080 Uiso calc PR 0.50 1 . .
    H H12D 0.6890 0.2119 1.0642 0.080 Uiso calc PR 0.50 1 . .
    H H12E 0.7360 0.4338 1.0835 0.080 Uiso calc PR 0.50 1 . .
    H H12F 0.7887 0.2906 1.0190 0.080 Uiso calc PR 0.50 1 . .
    C C13 0.3869(2) 0.4326(5) 0.8233(2) 0.0378(8) Uani d . 1 1 . .
    H H13A 0.3758 0.5351 0.7791 0.057 Uiso calc PR 0.50 1 . .
    H H13B 0.3318 0.4476 0.8616 0.057 Uiso calc PR 0.50 1 . .
    H H13C 0.3815 0.2980 0.7980 0.057 Uiso calc PR 0.50 1 . .
    H H13D 0.3502 0.3187 0.8467 0.057 Uiso calc PR 0.50 1 . .
    H H13E 0.3943 0.4062 0.7642 0.057 Uiso calc PR 0.50 1 . .
    H H13F 0.3446 0.5558 0.8278 0.057 Uiso calc PR 0.50 1 . .
    C C14 0.4866(2) 0.7945(5) 0.73731(18) 0.0269(7) Uani d . 1 1 . .
    C C15 0.4026(2) 0.9297(5) 0.7490(2) 0.0326(7) Uani d . 1 1 . .
    H H15A 0.4089 1.0165 0.7964 0.039 Uiso calc R 1 1 . .
    C C16 0.3101(2) 0.9367(5) 0.69111(19) 0.0340(8) Uani d . 1 1 . .
    H H16A 0.2543 1.0291 0.6998 0.041 Uiso calc R 1 1 . .
    C C17 0.2975(2) 0.8110(5) 0.62063(19) 0.0298(7) Uani d . 1 1 . .
    C C18 0.3830(2) 0.6827(4) 0.60732(19) 0.0307(7) Uani d . 1 1 . .
    H H18A 0.3778 0.5996 0.5588 0.037 Uiso calc R 1 1 . .
    C C19 0.4763(2) 0.6762(5) 0.6652(2) 0.0341(8) Uani d . 1 1 . .
    H H19A 0.5337 0.5891 0.6549 0.041 Uiso calc R 1 1 . .
    C C20 0.1934(2) 0.8065(5) 0.56131(19) 0.0329(7) Uani d . 1 1 . .
    C C21 0.0487(2) 1.1316(4) 0.3262(2) 0.0332(8) Uani d . 1 1 . .
    C C22 -0.0024(3) 1.1990(6) 0.2490(2) 0.0523(10) Uani d . 1 1 . .
    H H22A 0.0091 1.3334 0.2314 0.063 Uiso calc R 1 1 . .
    C C23 -0.0698(3) 1.0721(7) 0.1975(2) 0.0626(11) Uani d . 1 1 . .
    H H23A -0.1026 1.1198 0.1447 0.075 Uiso calc R 1 1 . .
    C C24 -0.0894(3) 0.8777(6) 0.2223(2) 0.0460(9) Uani d . 1 1 . .
    H H24A -0.1359 0.7919 0.1872 0.055 Uiso calc R 1 1 . .
    C C25 -0.0400(2) 0.8084(6) 0.2998(2) 0.0419(8) Uani d . 1 1 . .
    H H25A -0.0546 0.6758 0.3179 0.050 Uiso calc R 1 1 . .
    C C26 0.0303(2) 0.9322(5) 0.3508(2) 0.0360(8) Uani d . 1 1 . .
    H H26A 0.0657 0.8818 0.4022 0.043 Uiso calc R 1 1 . .
    C C27 0.1249(2) 1.2695(5) 0.38100(19) 0.0355(8) Uani d . 1 1 . .
    H H27A 0.1254 1.4040 0.3528 0.043 Uiso calc R 1 1 . .
    C C28 0.2423(3) 1.1901(6) 0.3944(2) 0.0503(10) Uani d . 1 1 . .
    H H28A 0.2703 1.1790 0.3400 0.075 Uiso calc R 1 1 . .
    H H28B 0.2436 1.0572 0.4212 0.075 Uiso calc R 1 1 . .
    H H28C 0.2872 1.2840 0.4305 0.075 Uiso calc R 1 1 . .
loop_
    _atom_site_aniso_label
    _atom_site_aniso_U_11
    _atom_site_aniso_U_22
    _atom_site_aniso_U_33
    _atom_site_aniso_U_12
    _atom_site_aniso_U_13
    _atom_site_aniso_U_23
    B1 0.031(2) 0.047(2) 0.035(2) 0.0018(18) -0.0001(18) 0.0033(19)
    O1 0.0409(13) 0.0309(12) 0.0498(15) -0.0021(10) -0.0126(11) -0.0074(11)
    O2 0.0266(11) 0.0357(12) 0.0418(13) 0.0041(10) -0.0020(10) 0.0034(11)
    N1 0.0251(14) 0.0388(16) 0.0381(16) -0.0008(12) 0.0020(13) -0.0019(12)
    N2 0.0304(15) 0.0352(15) 0.0343(15) 0.0052(12) 0.0050(13) 0.0051(13)
    N3 0.0267(13) 0.0294(14) 0.0438(15) -0.0009(12) -0.0005(12) -0.0014(13)
    F1 0.0297(10) 0.0592(13) 0.0687(13) 0.0124(9) 0.0027(10) 0.0105(11)
    F2 0.0584(13) 0.0623(13) 0.0363(11) -0.0085(11) -0.0020(10) -0.0023(10)
    C1 0.0268(17) 0.0419(19) 0.0379(19) -0.0046(16) 0.0047(15) -0.0066(17)
    C2 0.0328(19) 0.0349(18) 0.052(2) -0.0082(16) 0.0087(17) -0.0048(18)
    C3 0.0311(17) 0.0290(17) 0.0389(18) 0.0012(14) 0.0064(15) -0.0026(15)
    C4 0.0239(16) 0.0301(17) 0.0291(17) 0.0049(14) -0.0028(14) -0.0018(14)
    C5 0.0251(16) 0.0257(16) 0.0330(17) 0.0046(13) 0.0056(14) -0.0031(14)
    C6 0.0238(16) 0.0296(17) 0.0343(17) 0.0046(13) 0.0005(14) -0.0018(14)
    C7 0.0338(18) 0.0289(17) 0.043(2) 0.0017(15) 0.0103(16) -0.0016(15)
    C8 0.045(2) 0.0311(18) 0.050(2) -0.0004(16) 0.0142(18) 0.0072(17)
    C9 0.042(2) 0.0372(19) 0.041(2) 0.0118(16) 0.0102(17) 0.0093(17)
    C10 0.0333(19) 0.063(2) 0.056(2) -0.0136(19) 0.0016(18) -0.013(2)
    C11 0.0370(19) 0.041(2) 0.051(2) 0.0012(16) 0.0022(17) 0.0151(17)
    C12 0.057(2) 0.056(2) 0.046(2) 0.012(2) 0.0080(19) 0.0130(19)
    C13 0.0349(18) 0.0301(17) 0.049(2) -0.0040(15) 0.0084(16) 0.0002(16)
    C14 0.0242(16) 0.0241(15) 0.0316(17) 0.0002(13) -0.0002(14) 0.0050(14)
    C15 0.0310(17) 0.0293(16) 0.0366(19) 0.0034(14) -0.0001(15) -0.0054(15)
    C16 0.0270(17) 0.0322(17) 0.0419(19) 0.0077(14) -0.0001(15) -0.0080(16)
    C17 0.0272(16) 0.0257(16) 0.0355(17) -0.0024(14) -0.0003(14) 0.0030(15)
    C18 0.0276(17) 0.0291(16) 0.0338(18) 0.0026(14) -0.0034(15) -0.0069(14)
    C19 0.0280(17) 0.0302(17) 0.045(2) 0.0046(14) 0.0066(16) -0.0038(16)
    C20 0.0283(17) 0.0266(17) 0.043(2) -0.0045(15) 0.0014(15) 0.0068(17)
    C21 0.0281(17) 0.0317(18) 0.041(2) 0.0054(13) 0.0091(15) 0.0045(15)
    C22 0.063(3) 0.044(2) 0.048(2) 0.009(2) 0.001(2) 0.0098(19)
    C23 0.064(3) 0.077(3) 0.044(2) 0.011(2) -0.006(2) 0.012(2)
    C24 0.039(2) 0.057(2) 0.040(2) -0.0001(17) -0.0010(17) -0.0107(18)
    C25 0.0387(19) 0.045(2) 0.042(2) -0.0037(17) 0.0055(17) -0.0009(18)
    C26 0.0354(18) 0.0354(18) 0.0366(19) -0.0029(16) 0.0019(16) 0.0021(16)
    C27 0.0332(17) 0.0316(17) 0.0436(19) -0.0035(14) 0.0124(16) 0.0035(15)
    C28 0.0337(19) 0.049(2) 0.071(3) -0.0027(17) 0.0181(19) -0.006(2)
_geom_special_details
;
All e.s.d.'s (except the e.s.d. in the dihedral angle between two l.s. planes)
are estimated using the full covariance matrix. The cell e.s.d.'s are taken
into account individually in the estimation of e.s.d.'s in distances, angles
and torsion angles; correlations between e.s.d.'s in cell parameters are only
used when they are defined by crystal symmetry. An approximate (isotropic)
treatment of cell e.s.d.'s is used for estimating e.s.d.'s involving l.s.
planes.
;
loop_
    _geom_bond_atom_site_label_1
    _geom_bond_atom_site_label_2
    _geom_bond_site_symmetry_2
    _geom_bond_distance
    _geom_bond_publ_flag
    B1 F1 . 1.396(4) ?
    B1 F2 . 1.413(4) ?
    B1 N1 . 1.551(5) ?
    B1 N2 . 1.563(5) ?
    O1 C20 . 1.259(4) ?
    O2 C20 . 1.279(4) ?
    N1 C1 . 1.361(4) ?
    N1 C4 . 1.416(4) ?
    N2 C9 . 1.353(4) ?
    N2 C6 . 1.430(4) ?
    N3 C27 . 1.511(4) ?
    N3 H1N3 . 0.8701 ?
    N3 H2N3 . 0.8701 ?
    N3 H3N3 . 0.8701 ?
    C1 C2 . 1.424(5) ?
    C1 C10 . 1.500(5) ?
    C2 C3 . 1.381(4) ?
    C2 H2A . 0.9500 ?
    C3 C4 . 1.445(4) ?
    C3 C11 . 1.526(4) ?
    C4 C5 . 1.410(4) ?
    C5 C6 . 1.402(4) ?
    C5 C14 . 1.501(4) ?
    C6 C7 . 1.450(4) ?
    C7 C8 . 1.386(4) ?
    C7 C13 . 1.510(4) ?
    C8 C9 . 1.412(5) ?
    C8 H8A . 0.9500 ?
    C9 C12 . 1.513(5) ?
    C10 H10A . 0.9800 ?
    C10 H10B . 0.9800 ?
    C10 H10C . 0.9800 ?
    C10 H10D . 0.9800 ?
    C10 H10E . 0.9800 ?
    C10 H10F . 0.9800 ?
    C11 H11A . 0.9800 ?
    C11 H11B . 0.9800 ?
    C11 H11C . 0.9800 ?
    C11 H11D . 0.9800 ?
    C11 H11E . 0.9800 ?
    C11 H11F . 0.9800 ?
    C12 H12A . 0.9800 ?
    C12 H12B . 0.9800 ?
    C12 H12C . 0.9800 ?
    C12 H12D . 0.9800 ?
    C12 H12E . 0.9800 ?
    C12 H12F . 0.9800 ?
    C13 H13A . 0.9800 ?
    C13 H13B . 0.9800 ?
    C13 H13C . 0.9800 ?
    C13 H13D . 0.9800 ?
    C13 H13E . 0.9800 ?
    C13 H13F . 0.9800 ?
    C14 C19 . 1.391(4) ?
    C14 C15 . 1.409(4) ?
    C15 C16 . 1.395(4) ?
    C15 H15A . 0.9500 ?
    C16 C17 . 1.399(4) ?
    C16 H16A . 0.9500 ?
    C17 C18 . 1.401(4) ?
    C17 C20 . 1.520(4) ?
    C18 C19 . 1.403(4) ?
    C18 H18A . 0.9500 ?
    C19 H19A . 0.9500 ?
    C21 C22 . 1.398(5) ?
    C21 C26 . 1.406(4) ?
    C21 C27 . 1.523(4) ?
    C22 C23 . 1.391(5) ?
    C22 H22A . 0.9500 ?
    C23 C24 . 1.379(6) ?
    C23 H23A . 0.9500 ?
    C24 C25 . 1.398(4) ?
    C24 H24A . 0.9500 ?
    C25 C26 . 1.395(5) ?
    C25 H25A . 0.9500 ?
    C26 H26A . 0.9500 ?
    C27 C28 . 1.548(4) ?
    C27 H27A . 1.0000 ?
    C28 H28A . 0.9800 ?
    C28 H28B . 0.9800 ?
    C28 H28C . 0.9800 ?
loop_
    _geom_angle_atom_site_label_1
    _geom_angle_atom_site_label_2
    _geom_angle_atom_site_label_3
    _geom_angle_site_symmetry_1
    _geom_angle_site_symmetry_3
    _geom_angle
    _geom_angle_publ_flag
    F1 B1 F2 . . 109.2(3) ?
    F1 B1 N1 . . 110.2(3) ?
    F2 B1 N1 . . 110.8(3) ?
    F1 B1 N2 . . 110.7(3) ?
    F2 B1 N2 . . 109.0(3) ?
    N1 B1 N2 . . 107.0(3) ?
    C1 N1 C4 . . 108.6(3) ?
    C1 N1 B1 . . 125.7(3) ?
    C4 N1 B1 . . 125.6(3) ?
    C9 N2 C6 . . 108.2(3) ?
    C9 N2 B1 . . 126.5(3) ?
    C6 N2 B1 . . 125.2(3) ?
    C27 N3 H1N3 . . 109.5 ?
    C27 N3 H2N3 . . 109.5 ?
    H1N3 N3 H2N3 . . 109.5 ?
    C27 N3 H3N3 . . 109.5 ?
    H1N3 N3 H3N3 . . 109.5 ?
    H2N3 N3 H3N3 . . 109.5 ?
    N1 C1 C2 . . 108.4(3) ?
    N1 C1 C10 . . 123.6(3) ?
    C2 C1 C10 . . 128.1(3) ?
    C3 C2 C1 . . 109.3(3) ?
    C3 C2 H2A . . 125.4 ?
    C1 C2 H2A . . 125.4 ?
    C2 C3 C4 . . 106.2(3) ?
    C2 C3 C11 . . 126.3(3) ?
    C4 C3 C11 . . 127.4(3) ?
    C5 C4 N1 . . 120.6(3) ?
    C5 C4 C3 . . 131.9(3) ?
    N1 C4 C3 . . 107.6(3) ?
    C6 C5 C4 . . 121.2(3) ?
    C6 C5 C14 . . 117.5(3) ?
    C4 C5 C14 . . 121.3(3) ?
    C5 C6 N2 . . 120.3(3) ?
    C5 C6 C7 . . 132.6(3) ?
    N2 C6 C7 . . 107.1(3) ?
    C8 C7 C6 . . 106.1(3) ?
    C8 C7 C13 . . 125.3(3) ?
    C6 C7 C13 . . 128.6(3) ?
    C7 C8 C9 . . 109.2(3) ?
    C7 C8 H8A . . 125.4 ?
    C9 C8 H8A . . 125.4 ?
    N2 C9 C8 . . 109.4(3) ?
    N2 C9 C12 . . 122.7(3) ?
    C8 C9 C12 . . 128.0(3) ?
    C1 C10 H10A . . 109.5 ?
    C1 C10 H10B . . 109.5 ?
    H10A C10 H10B . . 109.5 ?
    C1 C10 H10C . . 109.5 ?
    H10A C10 H10C . . 109.5 ?
    H10B C10 H10C . . 109.5 ?
    C1 C10 H10D . . 109.5 ?
    H10A C10 H10D . . 141.1 ?
    H10B C10 H10D . . 56.3 ?
    H10C C10 H10D . . 56.3 ?
    C1 C10 H10E . . 109.5 ?
    H10A C10 H10E . . 56.3 ?
    H10B C10 H10E . . 141.1 ?
    H10C C10 H10E . . 56.3 ?
    H10D C10 H10E . . 109.5 ?
    C1 C10 H10F . . 109.5 ?
    H10A C10 H10F . . 56.3 ?
    H10B C10 H10F . . 56.3 ?
    H10C C10 H10F . . 141.1 ?
    H10D C10 H10F . . 109.5 ?
    H10E C10 H10F . . 109.5 ?
    C3 C11 H11A . . 109.5 ?
    C3 C11 H11B . . 109.5 ?
    H11A C11 H11B . . 109.5 ?
    C3 C11 H11C . . 109.5 ?
    H11A C11 H11C . . 109.5 ?
    H11B C11 H11C . . 109.5 ?
    C3 C11 H11D . . 109.5 ?
    H11A C11 H11D . . 141.1 ?
    H11B C11 H11D . . 56.3 ?
    H11C C11 H11D . . 56.3 ?
    C3 C11 H11E . . 109.5 ?
    H11A C11 H11E . . 56.3 ?
    H11B C11 H11E . . 141.1 ?
    H11C C11 H11E . . 56.3 ?
    H11D C11 H11E . . 109.5 ?
    C3 C11 H11F . . 109.5 ?
    H11A C11 H11F . . 56.3 ?
    H11B C11 H11F . . 56.3 ?
    H11C C11 H11F . . 141.1 ?
    H11D C11 H11F . . 109.5 ?
    H11E C11 H11F . . 109.5 ?
    C9 C12 H12A . . 109.5 ?
    C9 C12 H12B . . 109.5 ?
    H12A C12 H12B . . 109.5 ?
    C9 C12 H12C . . 109.5 ?
    H12A C12 H12C . . 109.5 ?
    H12B C12 H12C . . 109.5 ?
    C9 C12 H12D . . 109.5 ?
    H12A C12 H12D . . 141.1 ?
    H12B C12 H12D . . 56.3 ?
    H12C C12 H12D . . 56.3 ?
    C9 C12 H12E . . 109.5 ?
    H12A C12 H12E . . 56.3 ?
    H12B C12 H12E . . 141.1 ?
    H12C C12 H12E . . 56.3 ?
    H12D C12 H12E . . 109.5 ?
    C9 C12 H12F . . 109.5 ?
    H12A C12 H12F . . 56.3 ?
    H12B C12 H12F . . 56.3 ?
    H12C C12 H12F . . 141.1 ?
    H12D C12 H12F . . 109.5 ?
    H12E C12 H12F . . 109.5 ?
    C7 C13 H13A . . 109.5 ?
    C7 C13 H13B . . 109.5 ?
    H13A C13 H13B . . 109.5 ?
    C7 C13 H13C . . 109.5 ?
    H13A C13 H13C . . 109.5 ?
    H13B C13 H13C . . 109.5 ?
    C7 C13 H13D . . 109.5 ?
    H13A C13 H13D . . 141.1 ?
    H13B C13 H13D . . 56.3 ?
    H13C C13 H13D . . 56.3 ?
    C7 C13 H13E . . 109.5 ?
    H13A C13 H13E . . 56.3 ?
    H13B C13 H13E . . 141.1 ?
    H13C C13 H13E . . 56.3 ?
    H13D C13 H13E . . 109.5 ?
    C7 C13 H13F . . 109.5 ?
    H13A C13 H13F . . 56.3 ?
    H13B C13 H13F . . 56.3 ?
    H13C C13 H13F . . 141.1 ?
    H13D C13 H13F . . 109.5 ?
    H13E C13 H13F . . 109.5 ?
    C19 C14 C15 . . 118.1(3) ?
    C19 C14 C5 . . 121.9(3) ?
    C15 C14 C5 . . 119.9(3) ?
    C16 C15 C14 . . 120.3(3) ?
    C16 C15 H15A . . 119.9 ?
    C14 C15 H15A . . 119.9 ?
    C15 C16 C17 . . 121.6(3) ?
    C15 C16 H16A . . 119.2 ?
    C17 C16 H16A . . 119.2 ?
    C16 C17 C18 . . 118.0(3) ?
    C16 C17 C20 . . 121.6(3) ?
    C18 C17 C20 . . 120.3(3) ?
    C17 C18 C19 . . 120.5(3) ?
    C17 C18 H18A . . 119.8 ?
    C19 C18 H18A . . 119.8 ?
    C14 C19 C18 . . 121.4(3) ?
    C14 C19 H19A . . 119.3 ?
    C18 C19 H19A . . 119.3 ?
    O1 C20 O2 . . 124.1(3) ?
    O1 C20 C17 . . 118.0(3) ?
    O2 C20 C17 . . 117.9(3) ?
    C22 C21 C26 . . 118.5(3) ?
    C22 C21 C27 . . 120.6(3) ?
    C26 C21 C27 . . 120.9(3) ?
    C23 C22 C21 . . 120.9(4) ?
    C23 C22 H22A . . 119.5 ?
    C21 C22 H22A . . 119.5 ?
    C24 C23 C22 . . 120.6(4) ?
    C24 C23 H23A . . 119.7 ?
    C22 C23 H23A . . 119.7 ?
    C23 C24 C25 . . 119.3(3) ?
    C23 C24 H24A . . 120.4 ?
    C25 C24 H24A . . 120.4 ?
    C26 C25 C24 . . 120.6(3) ?
    C26 C25 H25A . . 119.7 ?
    C24 C25 H25A . . 119.7 ?
    C25 C26 C21 . . 120.0(3) ?
    C25 C26 H26A . . 120.0 ?
    C21 C26 H26A . . 120.0 ?
    N3 C27 C21 . . 111.1(2) ?
    N3 C27 C28 . . 108.2(3) ?
    C21 C27 C28 . . 113.2(3) ?
    N3 C27 H27A . . 108.1 ?
    C21 C27 H27A . . 108.1 ?
    C28 C27 H27A . . 108.1 ?
    C27 C28 H28A . . 109.5 ?
    C27 C28 H28B . . 109.5 ?
    H28A C28 H28B . . 109.5 ?
    C27 C28 H28C . . 109.5 ?
    H28A C28 H28C . . 109.5 ?
    H28B C28 H28C . . 109.5 ?
loop_
    _geom_torsion_atom_site_label_1
    _geom_torsion_atom_site_label_2
    _geom_torsion_atom_site_label_3
    _geom_torsion_atom_site_label_4
    _geom_torsion_site_symmetry_1
    _geom_torsion_site_symmetry_2
    _geom_torsion_site_symmetry_3
    _geom_torsion_site_symmetry_4
    _geom_torsion
    _geom_torsion_publ_flag
    F1 B1 N1 C1 . . . . -58.8(4) ?
    F2 B1 N1 C1 . . . . 62.1(4) ?
    N2 B1 N1 C1 . . . . -179.3(3) ?
    F1 B1 N1 C4 . . . . 116.8(3) ?
    F2 B1 N1 C4 . . . . -122.3(3) ?
    N2 B1 N1 C4 . . . . -3.7(4) ?
    F1 B1 N2 C9 . . . . 63.6(4) ?
    F2 B1 N2 C9 . . . . -56.4(4) ?
    N1 B1 N2 C9 . . . . -176.2(3) ?
    F1 B1 N2 C6 . . . . -120.6(3) ?
    F2 B1 N2 C6 . . . . 119.3(3) ?
    N1 B1 N2 C6 . . . . -0.5(4) ?
    C4 N1 C1 C2 . . . . 0.0(3) ?
    B1 N1 C1 C2 . . . . 176.2(3) ?
    C4 N1 C1 C10 . . . . -179.8(3) ?
    B1 N1 C1 C10 . . . . -3.6(5) ?
    N1 C1 C2 C3 . . . . -0.7(3) ?
    C10 C1 C2 C3 . . . . 179.1(3) ?
    C1 C2 C3 C4 . . . . 1.0(3) ?
    C1 C2 C3 C11 . . . . -178.0(3) ?
    C1 N1 C4 C5 . . . . -179.0(2) ?
    B1 N1 C4 C5 . . . . 4.8(4) ?
    C1 N1 C4 C3 . . . . 0.6(3) ?
    B1 N1 C4 C3 . . . . -175.6(3) ?
    C2 C3 C4 C5 . . . . 178.6(3) ?
    C11 C3 C4 C5 . . . . -2.4(5) ?
    C2 C3 C4 N1 . . . . -1.0(3) ?
    C11 C3 C4 N1 . . . . 177.9(3) ?
    N1 C4 C5 C6 . . . . -1.2(4) ?
    C3 C4 C5 C6 . . . . 179.2(3) ?
    N1 C4 C5 C14 . . . . 178.7(2) ?
    C3 C4 C5 C14 . . . . -0.9(5) ?
    C4 C5 C6 N2 . . . . -2.8(4) ?
    C14 C5 C6 N2 . . . . 177.3(2) ?
    C4 C5 C6 C7 . . . . 175.5(3) ?
    C14 C5 C6 C7 . . . . -4.3(4) ?
    C9 N2 C6 C5 . . . . -180.0(2) ?
    B1 N2 C6 C5 . . . . 3.6(4) ?
    C9 N2 C6 C7 . . . . 1.3(3) ?
    B1 N2 C6 C7 . . . . -175.1(3) ?
    C5 C6 C7 C8 . . . . -179.7(3) ?
    N2 C6 C7 C8 . . . . -1.2(3) ?
    C5 C6 C7 C13 . . . . -0.6(5) ?
    N2 C6 C7 C13 . . . . 177.9(3) ?
    C6 C7 C8 C9 . . . . 0.6(3) ?
    C13 C7 C8 C9 . . . . -178.5(3) ?
    C6 N2 C9 C8 . . . . -0.9(3) ?
    B1 N2 C9 C8 . . . . 175.4(3) ?
    C6 N2 C9 C12 . . . . 179.0(3) ?
    B1 N2 C9 C12 . . . . -4.7(5) ?
    C7 C8 C9 N2 . . . . 0.2(4) ?
    C7 C8 C9 C12 . . . . -179.7(3) ?
    C6 C5 C14 C19 . . . . -78.9(3) ?
    C4 C5 C14 C19 . . . . 101.3(4) ?
    C6 C5 C14 C15 . . . . 97.2(3) ?
    C4 C5 C14 C15 . . . . -82.6(3) ?
    C19 C14 C15 C16 . . . . 2.7(4) ?
    C5 C14 C15 C16 . . . . -173.5(3) ?
    C14 C15 C16 C17 . . . . 0.2(5) ?
    C15 C16 C17 C18 . . . . -2.8(4) ?
    C15 C16 C17 C20 . . . . 175.1(3) ?
    C16 C17 C18 C19 . . . . 2.5(4) ?
    C20 C17 C18 C19 . . . . -175.5(3) ?
    C15 C14 C19 C18 . . . . -3.1(4) ?
    C5 C14 C19 C18 . . . . 173.1(3) ?
    C17 C18 C19 C14 . . . . 0.5(4) ?
    C16 C17 C20 O1 . . . . -167.4(3) ?
    C18 C17 C20 O1 . . . . 10.5(4) ?
    C16 C17 C20 O2 . . . . 12.2(4) ?
    C18 C17 C20 O2 . . . . -170.0(3) ?
    C26 C21 C22 C23 . . . . -0.1(5) ?
    C27 C21 C22 C23 . . . . 178.2(3) ?
    C21 C22 C23 C24 . . . . 1.3(6) ?
    C22 C23 C24 C25 . . . . -0.5(5) ?
    C23 C24 C25 C26 . . . . -1.5(5) ?
    C24 C25 C26 C21 . . . . 2.7(5) ?
    C22 C21 C26 C25 . . . . -1.9(4) ?
    C27 C21 C26 C25 . . . . 179.9(3) ?
    C22 C21 C27 N3 . . . . 121.2(3) ?
    C26 C21 C27 N3 . . . . -60.6(4) ?
    C22 C21 C27 C28 . . . . -116.8(3) ?
    C26 C21 C27 C28 . . . . 61.4(4) ?
loop_
    _geom_hbond_atom_site_label_D
    _geom_hbond_atom_site_label_H
    _geom_hbond_atom_site_label_A
    _geom_hbond_site_symmetry_A
    _geom_hbond_distance_DH
    _geom_hbond_distance_HA
    _geom_hbond_distance_DA
    _geom_hbond_angle_DHA
    N3 H1N3 O1 1_565 0.87 1.93 2.743(4) 155
    N3 H2N3 O2 . 0.87 2.00 2.872(3) 178
    N3 H3N3 O2 2_556 0.87 1.94 2.801(3) 169
_iucr_refine_instructions_details
;
TITL 10062a in P2(1)
CELL 0.71073  12.4916   6.6290  16.0417  90.000  96.739  90.000
ZERR    2.00   0.0052   0.0035   0.0073   0.000   0.025   0.000
LATT -1
SYMM -X, 0.5+Y, -Z
SFAC C H B N O F
UNIT 56 60 2 6 4 4
TEMP -100
rem cell errors are from iterative updates
rem since the crystal is believed to have been moving
rem during the data collection
L.S. 10
BOND $H
FMAP 2
PLAN 20
size 0.5 0.30 0.03
shel 17 0.84
acta
conf
list 4
htab
mpla n1 n2 c1 c2 c3 c4 c5 c6 c7 c8 c9
mpla c14 c15 c16 c17 c18 c19 c20
HTAB N3 O1_$1
Htab n3 o2
htab n3 o2_$3
eqiv $1 x, y+1, z
eqiv $3 -x, y+1/2, -z+1
WGHT    0.071000
FVAR       0.73717
B1    3    0.768867    0.713257    0.939972    11.00000    0.03148    0.04706 =
         0.03476    0.00326   -0.00013    0.00183
O1    5    0.180359    0.665606    0.508473    11.00000    0.04089    0.03088 =
         0.04979   -0.00742   -0.01257   -0.00206
O2    5    0.124076    0.945644    0.568626    11.00000    0.02663    0.03567 =
         0.04183    0.00345   -0.00195    0.00413
N1    4    0.754342    0.887888    0.875280    11.00000    0.02511    0.03879 =
         0.03810   -0.00193    0.00204   -0.00076
N2    4    0.666803    0.576110    0.923511    11.00000    0.03044    0.03519 =
         0.03433    0.00515    0.00501    0.00520
N3    4    0.086889    1.299672    0.466133    11.00000    0.02670    0.02945 =
         0.04382   -0.00142   -0.00047   -0.00088
AFIX 137  0.8701
H1N3  2    0.124260    1.395437    0.492794    11.00000   -1.50000
H2N3  2    0.095493    1.188284    0.494824    11.00000   -1.50000
H3N3  2    0.019006    1.332668    0.459799    11.00000   -1.50000
AFIX   0
F1    6    0.862108    0.604008    0.930186    11.00000    0.02972    0.05916 =
         0.06875    0.01053    0.00266    0.01237
F2    6    0.775974    0.788673    1.022792    11.00000    0.05838    0.06229 =
         0.03630   -0.00230   -0.00199   -0.00846
C1    1    0.825980    1.039553    0.867789    11.00000    0.02678    0.04189 =
         0.03795   -0.00659    0.00470   -0.00456
C2    1    0.786202    1.161076    0.797744    11.00000    0.03277    0.03495 =
         0.05155   -0.00481    0.00868   -0.00824
AFIX  43
H2A   2    0.820657    1.277811    0.779209    11.00000   -1.20000
AFIX   0
C3    1    0.689633    1.082472    0.761002    11.00000    0.03108    0.02902 =
         0.03893   -0.00263    0.00638    0.00118
C4    1    0.667564    0.908635    0.810616    11.00000    0.02391    0.03006 =
         0.02913   -0.00176   -0.00277    0.00489
C5    1    0.580349    0.772245    0.804286    11.00000    0.02508    0.02569 =
         0.03299   -0.00313    0.00564    0.00463
C6    1    0.577927    0.610921    0.860523    11.00000    0.02380    0.02958 =
         0.03430   -0.00180    0.00050    0.00461
C7    1    0.497213    0.459074    0.871613    11.00000    0.03383    0.02893 =
         0.04288   -0.00165    0.01025    0.00170
C8    1    0.540526    0.339364    0.938031    11.00000    0.04484    0.03107 =
         0.05041    0.00715    0.01420   -0.00041
AFIX  43
H8A   2    0.506168    0.225981    0.959505    11.00000   -1.20000
AFIX   0
C9    1    0.643832    0.412732    0.968698    11.00000    0.04233    0.03718 =
         0.04084    0.00927    0.01022    0.01183
C10   1    0.928506    1.065475    0.925582    11.00000    0.03333    0.06332 =
         0.05628   -0.01291    0.00163   -0.01364
AFIX 123
H10A  2    0.934601    0.957535    0.967615    10.50000   -1.50000
H10B  2    0.927760    1.196490    0.953809    10.50000   -1.50000
H10C  2    0.990131    1.059333    0.893074    10.50000   -1.50000
H10D  2    0.967060    1.184703    0.908717    10.50000   -1.50000
H10E  2    0.973901    0.945748    0.922523    10.50000   -1.50000
H10F  2    0.911530    1.082906    0.983258    10.50000   -1.50000
AFIX   0
C11   1    0.621800    1.162771    0.682692    11.00000    0.03700    0.04111 =
         0.05144    0.01506    0.00216    0.00115
AFIX 123
H11A  2    0.556891    1.079820    0.670633    10.50000   -1.50000
H11B  2    0.663964    1.157378    0.634932    10.50000   -1.50000
H11C  2    0.600990    1.302672    0.692231    10.50000   -1.50000
H11D  2    0.657672    1.280093    0.661231    10.50000   -1.50000
H11E  2    0.550599    1.202535    0.696932    10.50000   -1.50000
H11F  2    0.613573    1.057241    0.639633    10.50000   -1.50000
AFIX   0
C12   1    0.721192    0.329960    1.040132    11.00000    0.05682    0.05619 =
         0.04650    0.01298    0.00801    0.01213
AFIX 123
H12A  2    0.786796    0.412299    1.046889    10.50000   -1.50000
H12B  2    0.739769    0.190417    1.027667    10.50000   -1.50000
H12C  2    0.687130    0.333538    1.092120    10.50000   -1.50000
H12D  2    0.689001    0.211870    1.064229    10.50000   -1.50000
H12E  2    0.736028    0.433752    1.083450    10.50000   -1.50000
H12F  2    0.788667    0.290632    1.018997    10.50000   -1.50000
AFIX   0
C13   1    0.386894    0.432624    0.823345    11.00000    0.03487    0.03012 =
         0.04925    0.00019    0.00844   -0.00405
AFIX 123
H13A  2    0.375838    0.535086    0.779135    10.50000   -1.50000
H13B  2    0.331753    0.447612    0.861613    10.50000   -1.50000
H13C  2    0.381474    0.298005    0.797953    10.50000   -1.50000
H13D  2    0.350205    0.318716    0.846665    10.50000   -1.50000
H13E  2    0.394290    0.406190    0.764187    10.50000   -1.50000
H13F  2    0.344569    0.555798    0.827847    10.50000   -1.50000
AFIX   0
C14   1    0.486584    0.794521    0.737311    11.00000    0.02420    0.02407 =
         0.03155    0.00503   -0.00017    0.00017
C15   1    0.402568    0.929732    0.748976    11.00000    0.03104    0.02927 =
         0.03655   -0.00541   -0.00009    0.00338
AFIX  43
H15A  2    0.408926    1.016487    0.796436    11.00000   -1.20000
AFIX   0
C16   1    0.310087    0.936716    0.691111    11.00000    0.02699    0.03220 =
         0.04195   -0.00796   -0.00014    0.00766
AFIX  43
H16A  2    0.254312    1.029079    0.699797    11.00000   -1.20000
AFIX   0
C17   1    0.297532    0.810989    0.620625    11.00000    0.02723    0.02570 =
         0.03554    0.00298   -0.00032   -0.00244
C18   1    0.383024    0.682743    0.607321    11.00000    0.02759    0.02913 =
         0.03377   -0.00692   -0.00337    0.00256
AFIX  43
H18A  2    0.377790    0.599630    0.558768    11.00000   -1.20000
AFIX   0
C19   1    0.476300    0.676189    0.665187    11.00000    0.02797    0.03020 =
         0.04476   -0.00380    0.00664    0.00455
AFIX  43
H19A  2    0.533695    0.589066    0.654908    11.00000   -1.20000
AFIX   0
C20   1    0.193361    0.806534    0.561310    11.00000    0.02825    0.02656 =
         0.04323    0.00676    0.00140   -0.00453
C21   1    0.048677    1.131618    0.326215    11.00000    0.02809    0.03167 =
         0.04097    0.00454    0.00912    0.00538
C22   1   -0.002365    1.199049    0.248993    11.00000    0.06330    0.04401 =
         0.04825    0.00982    0.00131    0.00892
AFIX  43
H22A  2    0.009132    1.333398    0.231448    11.00000   -1.20000
AFIX   0
C23   1   -0.069753    1.072111    0.197501    11.00000    0.06413    0.07686 =
         0.04394    0.01171   -0.00633    0.01103
AFIX  43
H23A  2   -0.102564    1.119769    0.144749    11.00000   -1.20000
AFIX   0
C24   1   -0.089350    0.877748    0.222341    11.00000    0.03932    0.05710 =
         0.04033   -0.01074   -0.00103   -0.00009
AFIX  43
H24A  2   -0.135858    0.791870    0.187201    11.00000   -1.20000
AFIX   0
C25   1   -0.040038    0.808433    0.299799    11.00000    0.03872    0.04493 =
         0.04219   -0.00090    0.00547   -0.00368
AFIX  43
H25A  2   -0.054551    0.675765    0.317851    11.00000   -1.20000
AFIX   0
C26   1    0.030270    0.932219    0.350827    11.00000    0.03539    0.03543 =
         0.03662    0.00207    0.00186   -0.00293
AFIX  43
H26A  2    0.065736    0.881771    0.402237    11.00000   -1.20000
AFIX   0
C27   1    0.124935    1.269500    0.381002    11.00000    0.03316    0.03159 =
         0.04360    0.00351    0.01244   -0.00346
AFIX  13
H27A  2    0.125386    1.403962    0.352787    11.00000   -1.20000
AFIX   0
C28   1    0.242268    1.190143    0.394401    11.00000    0.03370    0.04933 =
         0.07063   -0.00607    0.01807   -0.00272
AFIX 137
H28A  2    0.270303    1.179020    0.340033    11.00000   -1.50000
H28B  2    0.243580    1.057169    0.421196    11.00000   -1.50000
H28C  2    0.287189    1.284013    0.430454    11.00000   -1.50000
HKLF 4
REM  10062a in P2(1)
REM R1 =  0.0494 for   3331 Fo > 4sig(Fo)  and  0.0818 for all   4593 data
REM    327 parameters refined using      1 restraints
END
WGHT      0.0682      0.0280
REM Highest difference peak  0.234,  deepest hole -0.213,  1-sigma level  0.049
Q1    1   0.1825  0.6844  0.4196  11.00000  0.05    0.21
Q2    1   0.1790  1.0737  0.5792  11.00000  0.05    0.21
Q3    1   0.4558  0.6487  0.7242  11.00000  0.05    0.18
Q4    1   0.9268  0.5452  0.9426  11.00000  0.05    0.17
Q5    1   0.7254  0.4168  1.1008  11.00000  0.05    0.17
Q6    1   0.8751  0.7659  1.0773  11.00000  0.05    0.17
Q7    1   0.0981  0.6338  0.5996  11.00000  0.05    0.17
Q8    1   0.0960  1.0682  0.5385  11.00000  0.05    0.16
Q9    1   0.2596  0.6529  0.4657  11.00000  0.05    0.15
Q10   1   0.6460  0.7998  0.8000  11.00000  0.05    0.15
Q11   1   0.4255  0.5851  0.4735  11.00000  0.05    0.15
Q12   1   0.4261  0.7966  0.7546  11.00000  0.05    0.15
Q13   1   0.8406  1.0132  1.0550  11.00000  0.05    0.15
Q14   1   0.3032  0.3936  0.8974  11.00000  0.05    0.15
Q15   1   0.4468  0.9193  0.4984  11.00000  0.05    0.15
Q16   1   0.6060  0.6379  0.8214  11.00000  0.05    0.15
Q17   1   0.3908  0.1897  0.8929  11.00000  0.05    0.15
Q18   1   0.3853  1.0442  0.4403  11.00000  0.05    0.15
Q19   1   0.2965  1.1758  0.5082  11.00000  0.05    0.14
Q20   1   0.2028  1.0236  0.2794  11.00000  0.05    0.14
;
data_global
_journal_date_recd_electronic     2011-03-31
_journal_date_accepted     2011-05-19
_journal_name_full     'Acta Crystallographica, Section E'
_journal_year     2011
_journal_volume     67
_journal_issue      9
_journal_page_first     o2265
_journal_page_last     o2266
_journal_paper_category     QO
_journal_coeditor_code     FL2344
_publ_contact_author_name     'Kent R. Mann'
_publ_contact_author_address
;
Department of Chemistry
University of Minnesota
Minneapolis, MN 55455
;
_publ_contact_author_email     'krmann@umn.edu'
_publ_contact_author_fax     ?
_publ_contact_author_phone     ?
_publ_section_title
;\
(<i>S</i>)-(-)-1-Phenylethanaminium
4-(4,4-difluoro-1,3,5,7-tetramethyl-3a,4a-diaza-4-borata-<i>s</i>-indacen-\
8-yl)benzoate
;
loop_
    _publ_author_name
    _publ_author_footnote
    _publ_author_address
    'Hinkle, Lindsay M.' ?
;
Department of Chemistry
University of Minnesota
Minneapolis, MN 55455
USA
;
    'Chitta, Raghu' .
;
Department of Chemistry
University of Minnesota
Minneapolis, MN 55455
USA
;
    'Mann, Kent R.' .
;
Department of Chemistry
University of Minnesota
Minneapolis, MN 55455
USA
;
