# Supplementary material for: (S)-(−)-1-Phenyl­ethanaminium 4-(4,4-di­fluoro-1,3,5,7-tetra­methyl-3a,4a-diaza-4-borata-s-indacen-8-yl)benzoate
Source: Acta Crystallogr Sect E Struct Rep Online. 2011 Aug 6;67(Pt 9):o2265–6. doi: 10.1107/S1600536811019167 (PMC3200683; doi:10.1107/S1600536811019167)
Supplement: Supplementary file 2 [file e-67-o2265-Isup2.hkl]

# 
# h,k,l, Fc-squared, Fo-squared, sigma(Fo-squared) and status flag 
# 
data_I
_shelx_title ' 10062a in P2(1)' 
_shelx_refln_list_code          4 
_shelx_F_calc_maximum      128.88 
_exptl_crystal_F_000       516.00 
_reflns_d_resolution_high  0.8403 
 
loop_ 
 _symmetry_equiv_pos_as_xyz 
 'x, y, z' 
 '-x, y+1/2, -z' 
 
_cell_length_a    12.4916 
_cell_length_b     6.6290 
_cell_length_c    16.0417 
_cell_angle_alpha  90.000 
_cell_angle_beta   96.739 
_cell_angle_gamma  90.000 
 
_shelx_F_squared_multiplier     1.000 
 
loop_ 
 _refln_index_h 
 _refln_index_k 
 _refln_index_l 
 _refln_F_squared_calc 
 _refln_F_squared_meas 
 _refln_F_squared_sigma 
 _refln_observed_status 
   1  -7   0      224.18      272.81     10.83 o 
   2  -7   0        0.91       13.15      5.42 o 
   3  -7   0       56.12       62.65      7.23 o 
   4  -7   0       61.78       56.28      6.26 o 
   5  -7   0       19.55       28.49      8.48 o 
   6  -7   0       14.26       10.12      7.66 o 
   0  -6   0      306.73      300.17     16.82 o 
   1  -6   0        2.05        0.63      4.86 o 
   2  -6   0       46.80       38.75      6.35 o 
   3  -6   0      139.29      145.17      8.57 o 
   4  -6   0      171.42      186.59      8.26 o 
   5  -6   0       46.70       50.44      6.14 o 
   6  -6   0        1.16        6.07      7.92 o 
   7  -6   0       32.39       50.51     11.52 o 
   8  -6   0        6.87       -0.66      9.07 o 
   9  -6   0       49.57       60.25      9.96 o 
   1  -5   0       41.06       48.19      5.87 o 
   2  -5   0      151.16      125.73     10.20 o 
   3  -5   0      473.58      492.71     16.59 o 
   4  -5   0      294.04      311.20     12.02 o 
   5  -5   0       35.32       34.71      4.44 o 
   6  -5   0       40.39       46.56      6.51 o 
   7  -5   0        1.10        0.82      4.85 o 
   8  -5   0       67.85       68.89      8.68 o 
   9  -5   0       16.20       25.65      6.95 o 
  10  -5   0       37.55       57.34      8.32 o 
  11  -5   0       20.75       45.98     11.61 o 
   0  -4   0      543.33      573.96     24.92 o 
   1  -4   0      109.78      116.30      5.88 o 
   2  -4   0       18.05       27.52      3.98 o 
   3  -4   0      150.92      168.91      7.44 o 
   4  -4   0       69.22       50.01      5.28 o 
   5  -4   0      287.88      280.83     10.79 o 
   6  -4   0       19.61       20.61      3.66 o 
   7  -4   0       13.70       11.57      4.21 o 
   8  -4   0      477.73      451.60     23.91 o 
   9  -4   0        1.21        1.79      5.21 o 
  10  -4   0       38.99       42.68     17.49 o 
  11  -4   0       17.88        8.97      8.84 o 
  12  -4   0        9.27        9.87      9.58 o 
   1  -3   0      379.98      386.38     21.34 o 
   2  -3   0      328.90      350.27     11.03 o 
   3  -3   0      257.79      268.74      9.10 o 
   4  -3   0       62.63       69.54      4.96 o 
   5  -3   0      152.87      148.33      9.96 o 
   6  -3   0      240.53      256.94      8.41 o 
   7  -3   0      101.97      103.70      7.19 o 
   8  -3   0       48.30       33.98     14.50 o 
   9  -3   0       50.79       49.19      5.39 o 
  10  -3   0       30.90       39.98      7.34 o 
  11  -3   0       33.22       36.69     10.43 o 
  12  -3   0        0.51        7.40     16.06 o 
  13  -3   0       24.06       21.69     18.65 o 
   0  -2   0     1256.00     1219.53     43.01 o 
   1  -2   0      170.77      189.05      6.86 o 
   2  -2   0       82.11       89.74      5.20 o 
   3  -2   0      679.67      659.46     18.84 o 
   4  -2   0     1296.99     1310.69     35.61 o 
   5  -2   0      681.74      635.87     45.76 o 
   6  -2   0      294.52      296.83     11.29 o 
   7  -2   0       46.74       38.87      4.57 o 
   8  -2   0       94.16       87.56      5.29 o 
   9  -2   0       40.20       52.65      6.23 o 
  10  -2   0       76.79       67.98     10.20 o 
  11  -2   0       20.59       15.75      5.77 o 
  12  -2   0       29.19       35.00     10.09 o 
  13  -2   0       21.95       24.76      8.41 o 
  14  -2   0       17.18        8.56     13.00 o 
   1  -1   0       20.10       19.03      1.73 o 
   2  -1   0     2079.80     2004.72     69.47 o 
   3  -1   0       77.78       79.05      4.97 o 
   4  -1   0      232.95      240.92     11.22 o 
   5  -1   0      491.98      490.44     15.02 o 
   6  -1   0      683.04      743.84     29.14 o 
   7  -1   0      993.92     1087.45     22.54 o 
   8  -1   0      195.90      202.27      6.80 o 
   9  -1   0      205.34      205.19      8.53 o 
  10  -1   0     1196.37     1195.03     53.14 o 
  11  -1   0      448.80      410.73     13.92 o 
  12  -1   0        7.90        8.77      6.74 o 
  13  -1   0       47.72       43.87      9.48 o 
  14  -1   0       54.20       76.61     19.60 o 
   1   0   0      131.86      131.70      3.81 o 
   2   0   0       57.38       40.22      2.41 o 
   3   0   0        6.35        2.54      1.22 o 
   4   0   0       79.02       69.09      2.84 o 
   5   0   0       21.75       35.67      3.80 o 
   6   0   0        7.65        4.76      1.58 o 
   7   0   0      307.19      327.50      9.85 o 
   8   0   0       42.48       31.83      4.29 o 
   9   0   0        0.32        2.33      4.18 o 
  10   0   0       56.92       54.12      8.54 o 
  11   0   0      301.24      287.28     11.48 o 
  12   0   0        2.25        3.21      9.38 o 
  13   0   0        5.97       -3.51     10.75 o 
  14   0   0       11.40       11.50      7.70 o 
   1   1   0       20.43       17.62      1.55 o 
   2   1   0     2082.17     1951.72     33.27 o 
   3   1   0       78.41       77.28      2.50 o 
   4   1   0      233.17      244.12      6.01 o 
   5   1   0      490.45      498.15     12.58 o 
   6   1   0      683.12      735.48     15.82 o 
   7   1   0      994.47     1058.99     25.04 o 
   8   1   0      196.24      199.88      7.85 o 
   9   1   0      205.37      207.76      8.68 o 
  10   1   0     1196.79     1209.36     29.21 o 
  11   1   0      448.56      422.32     13.69 o 
  12   1   0        8.03        5.10      5.68 o 
  13   1   0       47.49       43.19      7.82 o 
  14   1   0       54.29       66.61      9.28 o 
   0   2   0     1256.94     1176.68     42.14 o 
   1   2   0      170.94      180.53      5.06 o 
   2   2   0       82.10       81.31      3.14 o 
   3   2   0      680.28      678.69     12.47 o 
   4   2   0     1295.44     1327.62     23.43 o 
   5   2   0      680.76      701.50     13.06 o 
   6   2   0      293.77      286.40      7.03 o 
   7   2   0       46.42       44.89      3.77 o 
   8   2   0       93.89       95.44      5.07 o 
   9   2   0       40.11       50.87      5.74 o 
  10   2   0       76.84       74.54      7.77 o 
  11   2   0       20.60       20.62     11.91 o 
  12   2   0       29.22       27.08      6.53 o 
  13   2   0       21.88       16.48      6.86 o 
  14   2   0       17.23       23.23     13.01 o 
   1   3   0      379.25      395.02     11.06 o 
   2   3   0      328.41      347.63      8.43 o 
   3   3   0      257.80      259.49      6.30 o 
   4   3   0       62.86       66.83      3.71 o 
   5   3   0      152.38      141.45      4.30 o 
   6   3   0      240.73      246.11      6.83 o 
   7   3   0      102.11      106.46      5.30 o 
   8   3   0       48.58       46.34      4.26 o 
   9   3   0       50.66       51.90      6.41 o 
  10   3   0       30.93       32.99      6.00 o 
  11   3   0       33.38       32.31      5.97 o 
  12   3   0        0.51       12.40      8.63 o 
  13   3   0       24.12       22.16     10.20 o 
   0   4   0      543.91      593.75     20.41 o 
   1   4   0      109.66      108.20      5.98 o 
   2   4   0       18.08       25.09      3.06 o 
   3   4   0      150.86      174.75      5.66 o 
   4   4   0       69.18       68.13      5.61 o 
   5   4   0      287.69      292.40      9.13 o 
   6   4   0       19.74       20.63      4.79 o 
   7   4   0       13.60       10.15      5.16 o 
   8   4   0      478.06      486.21     11.58 o 
   9   4   0        1.19        5.96      4.78 o 
  10   4   0       39.07       54.07     11.26 o 
  11   4   0       17.89       16.59     11.27 o 
  12   4   0        9.24        3.87     11.82 o 
   1   5   0       40.76       38.03      4.87 o 
   2   5   0      151.70      141.80      6.80 o 
   3   5   0      473.10      501.18     13.81 o 
   4   5   0      293.80      319.19     10.58 o 
   5   5   0       35.25       35.26      6.88 o 
   6   5   0       40.62       43.58      9.09 o 
   7   5   0        1.06       -3.37      7.64 o 
   8   5   0       67.79       72.51      8.99 o 
   9   5   0       16.08       35.47     18.54 o 
  10   5   0       37.56       44.13     13.49 o 
  11   5   0       20.75       20.89     19.05 o 
   0   6   0      306.67      270.62     14.27 o 
   1   6   0        2.08       10.31      6.29 o 
   2   6   0       46.80       50.50      6.25 o 
   3   6   0      139.64      131.34      7.88 o 
   4   6   0      171.26      176.60     10.20 o 
   5   6   0       46.74       42.25      7.34 o 
   6   6   0        1.16       -4.57      7.46 o 
   7   6   0       32.42       34.82     11.53 o 
   8   6   0        6.82        0.61     11.51 o 
   9   6   0       49.36       35.20     13.98 o 
   1   7   0      224.11      225.74     12.41 o 
   2   7   0        0.94        3.40      9.71 o 
   3   7   0       56.21       41.23      8.56 o 
   4   7   0       61.72       59.96     12.76 o 
   5   7   0       19.48        0.49     11.77 o 
   6   7   0       14.34       11.03     11.85 o 
  -6  -7   1        0.51        9.07     10.04 o 
  -5  -7   1       95.76      109.28      9.69 o 
  -4  -7   1        8.44       13.08      5.56 o 
  -3  -7   1        1.90       20.74     12.85 o 
  -2  -7   1        1.16        1.61      7.75 o 
  -1  -7   1       53.00       61.07      6.97 o 
   0  -7   1       37.68       52.83      6.51 o 
   1  -7   1        2.83        6.22      5.21 o 
   2  -7   1        2.18        0.66      5.39 o 
   3  -7   1        9.50       11.02      7.60 o 
   4  -7   1       48.73       55.95      7.35 o 
   5  -7   1      131.84      121.76     18.73 o 
   6  -7   1       15.77       32.42      8.39 o 
  -9  -6   1       14.84       25.19     15.43 o 
  -8  -6   1       37.53       24.81     10.35 o 
  -7  -6   1        4.95       12.39      5.71 o 
  -6  -6   1        8.23        8.05      5.38 o 
  -5  -6   1       50.01       45.43      6.21 o 
  -4  -6   1        5.97        8.46      4.41 o 
  -3  -6   1       57.00       55.86      5.62 o 
  -2  -6   1       57.11       57.91      5.57 o 
  -1  -6   1      221.19      231.48      9.41 o 
   0  -6   1      252.01      254.94      9.63 o 
   1  -6   1       55.85       58.39      5.54 o 
   2  -6   1       13.87       13.34      5.04 o 
   3  -6   1       98.86       94.59      6.78 o 
   4  -6   1      103.56      107.29      7.05 o 
   5  -6   1       28.21       32.48     10.19 o 
   6  -6   1       66.03       72.79      8.67 o 
   7  -6   1      199.23      190.95     17.72 o 
   8  -6   1       12.46       11.91     10.79 o 
   9  -6   1       19.64       -1.82      8.15 o 
 -11  -5   1       18.44       19.65     10.42 o 
 -10  -5   1       36.00       40.61      7.68 o 
  -9  -5   1       27.65       36.15      6.81 o 
  -8  -5   1       17.91       23.03     21.09 o 
  -7  -5   1        8.53       14.95      5.03 o 
  -6  -5   1       10.30        1.93      4.83 o 
  -5  -5   1       71.40       71.81      5.70 o 
  -4  -5   1      167.35      158.62      7.44 o 
  -3  -5   1        0.11       -2.11      4.38 o 
  -2  -5   1       93.42       90.90      6.50 o 
  -1  -5   1       13.84       25.73      4.06 o 
   0  -5   1       10.10       11.64      3.80 o 
   1  -5   1       21.96       23.57      4.51 o 
   2  -5   1       55.16       53.70      9.04 o 
   3  -5   1      222.24      206.16     14.72 o 
   4  -5   1      235.16      243.67     13.46 o 
   5  -5   1       85.29       83.99      6.69 o 
   6  -5   1       76.79       69.91      6.45 o 
   7  -5   1       12.26        4.25      5.84 o 
   8  -5   1       11.83        7.70      5.93 o 
   9  -5   1      144.63      126.60     10.05 o 
  10  -5   1      133.01      128.81     11.08 o 
  11  -5   1        2.37        4.11     10.35 o 
 -12  -4   1       31.73       23.14     11.17 o 
 -11  -4   1        1.42       -1.49      7.86 o 
 -10  -4   1       51.26       63.83      9.63 o 
  -9  -4   1      170.15      166.61     12.63 o 
  -8  -4   1       30.92       15.21      7.35 o 
  -7  -4   1      155.25      144.59      8.37 o 
  -6  -4   1       87.48       76.76      5.13 o 
  -5  -4   1      144.73      145.58      6.30 o 
  -4  -4   1      183.49      212.43      7.96 o 
  -3  -4   1       75.79       77.04      4.42 o 
  -2  -4   1      260.65      242.32      9.76 o 
  -1  -4   1      126.08      118.17      5.87 o 
   0  -4   1      572.10      594.91     17.81 o 
   1  -4   1       75.03       69.86      4.81 o 
   2  -4   1       58.71       51.45      4.52 o 
   3  -4   1      533.68      563.05     17.19 o 
   4  -4   1      160.84      149.85      7.18 o 
   5  -4   1      344.14      325.48     11.66 o 
   6  -4   1      215.96      232.19      9.53 o 
   7  -4   1      104.95      108.82      6.32 o 
   8  -4   1       65.06       56.99      5.72 o 
   9  -4   1       39.75       48.62      7.41 o 
  10  -4   1       68.80       50.62     10.60 o 
  11  -4   1       10.08        7.13      8.64 o 
  12  -4   1       13.32       22.02     12.38 o 
 -13  -3   1       20.85       27.24     10.58 o 
 -12  -3   1        2.28        7.15      8.55 o 
 -11  -3   1       47.48       52.76     16.17 o 
 -10  -3   1      415.82      419.75     18.27 o 
  -9  -3   1       11.76       11.86      7.71 o 
  -8  -3   1      139.71      165.93     11.79 o 
  -7  -3   1       80.03       79.10      7.97 o 
  -6  -3   1      273.23      281.82     11.13 o 
  -5  -3   1      260.04      238.38     10.58 o 
  -4  -3   1      354.37      359.07     10.24 o 
  -3  -3   1      675.42      640.03     16.16 o 
  -2  -3   1      389.59      376.71     11.80 o 
  -1  -3   1       49.45       47.73      2.60 o 
   0  -3   1      105.99      113.53      5.11 o 
   1  -3   1      891.30      884.08     24.10 o 
   2  -3   1      401.10      397.11     12.17 o 
   3  -3   1     1332.55     1456.16     31.18 o 
   4  -3   1       46.70       64.03      3.69 o 
   5  -3   1      216.93      230.92      9.33 o 
   6  -3   1      571.49      550.25     17.57 o 
   7  -3   1       65.93       63.43      5.56 o 
   8  -3   1        1.76        3.20      4.13 o 
   9  -3   1      152.41      158.69      7.06 o 
  10  -3   1      209.84      188.58     10.63 o 
  11  -3   1       42.39       50.00      7.81 o 
  12  -3   1        1.10      -12.03     12.03 o 
  13  -3   1        8.62        7.39      8.33 o 
 -14  -2   1       41.06       49.34     11.90 o 
 -13  -2   1       41.87       31.22     23.97 o 
 -12  -2   1      105.05      132.03     11.37 o 
 -11  -2   1       66.27       75.15      7.37 o 
 -10  -2   1       70.54       55.10      6.66 o 
  -9  -2   1       54.88       51.77      5.77 o 
  -8  -2   1       37.38       40.54      5.54 o 
  -7  -2   1      385.92      382.97     11.41 o 
  -6  -2   1      157.04      187.77      6.43 o 
  -5  -2   1      535.24      569.31     25.37 o 
  -4  -2   1      593.70      620.80     18.83 o 
  -3  -2   1      129.36      139.26     10.15 o 
  -2  -2   1      297.79      279.58      7.60 o 
  -1  -2   1     7176.95     6856.82    142.10 o 
   0  -2   1     1310.00     1287.60     31.79 o 
   1  -2   1      110.63      103.47      4.23 o 
   2  -2   1      279.49      286.53      8.81 o 
   3  -2   1      360.13      371.24     15.43 o 
   4  -2   1     1550.30     1569.46     57.49 o 
   5  -2   1      286.97      320.42     14.70 o 
   6  -2   1      123.70      123.22      6.66 o 
   7  -2   1     1240.04     1219.16     38.98 o 
   8  -2   1      256.79      266.99     12.97 o 
   9  -2   1      629.13      625.14     20.30 o 
  10  -2   1       63.22       56.06      7.86 o 
  11  -2   1      229.70      236.14     11.12 o 
  12  -2   1       48.28       45.77      7.92 o 
  13  -2   1       12.88       24.33     13.37 o 
  14  -2   1       22.70       24.12      9.17 o 
 -14  -1   1       19.20       34.87     11.30 o 
 -13  -1   1       19.34       13.09      7.60 o 
 -12  -1   1      150.41      149.59     11.02 o 
 -11  -1   1      164.76      171.54      9.00 o 
 -10  -1   1       63.48       60.79      6.32 o 
  -9  -1   1       85.75       80.19      9.99 o 
  -8  -1   1       85.06       99.61      6.03 o 
  -7  -1   1      302.52      319.12     11.52 o 
  -6  -1   1      236.86      239.97      8.46 o 
  -5  -1   1      702.16      691.82     16.59 o 
  -4  -1   1     2750.15     2772.19     71.73 o 
  -3  -1   1      337.36      366.16      9.12 o 
  -2  -1   1     8631.66     8417.50    228.43 o 
  -1  -1   1     3632.07     3576.68     78.89 o 
   0  -1   1     3474.92     3219.13     60.37 o 
   1  -1   1      526.14      531.91     16.82 o 
   2  -1   1      615.70      605.08     19.83 o 
   3  -1   1      548.67      524.93     16.07 o 
   4  -1   1      789.23      808.22     28.79 o 
   5  -1   1     1081.60     1150.24     27.21 o 
   6  -1   1      328.13      305.60      9.49 o 
   7  -1   1      317.00      315.71     11.65 o 
   8  -1   1      131.46      125.83      5.95 o 
   9  -1   1        4.62        0.98      4.80 o 
  10  -1   1      165.25      178.08     11.87 o 
  11  -1   1        5.28        5.58      6.03 o 
  12  -1   1        6.79        7.79      6.10 o 
  13  -1   1       25.28       18.72      7.00 o 
  14  -1   1        5.29        6.42      8.61 o 
 -14   0   1       74.38       73.66      9.43 o 
 -13   0   1        0.15        1.82      7.34 o 
 -12   0   1      250.64      230.01     10.71 o 
 -11   0   1      656.93      708.18     26.26 o 
 -10   0   1       27.34       30.55      6.42 o 
  -9   0   1      219.15      210.58      9.71 o 
  -8   0   1        3.27        8.04      4.04 o 
  -7   0   1        9.15        9.89      2.90 o 
  -6   0   1        3.23        6.28      1.92 o 
  -5   0   1        3.88        6.27      3.12 o 
  -4   0   1       54.42       53.15      2.86 o 
  -3   0   1      266.78      220.78      5.77 o 
  -2   0   1      272.35      252.58      6.01 o 
  -1   0   1      186.94      182.93      4.64 o 
   0   0   1     1012.02      925.91     50.30 o 
   1   0   1     6848.83     6243.72    205.84 o 
   2   0   1      689.23      621.46     19.98 o 
   3   0   1      518.56      513.70     12.21 o 
   4   0   1      904.13      880.00     20.39 o 
   5   0   1       11.04        9.89      1.80 o 
   6   0   1      117.71      108.30      6.71 o 
   7   0   1      193.47      196.56      7.30 o 
   8   0   1       17.01       12.94      6.23 o 
   9   0   1       26.85       26.21      4.85 o 
  10   0   1     1028.98     1049.33     31.15 o 
  11   0   1       85.12       85.49      7.77 o 
  12   0   1       37.83       42.89     10.74 o 
  13   0   1       23.57       53.68      9.28 o 
  14   0   1       70.82       78.47     11.45 o 
 -14   1   1       19.18       20.93      7.73 o 
 -13   1   1       19.33       13.25      7.12 o 
 -12   1   1      150.60      164.94      8.86 o 
 -11   1   1      164.69      165.97      8.42 o 
 -10   1   1       63.19       69.74     10.88 o 
  -9   1   1       85.48       77.47      5.71 o 
  -8   1   1       84.81       81.49      4.73 o 
  -7   1   1      302.52      307.33     15.17 o 
  -6   1   1      236.44      229.65      6.91 o 
  -5   1   1      702.41      706.50     17.03 o 
  -4   1   1     2749.35     2786.57     50.91 o 
  -3   1   1      337.29      360.73      7.02 o 
  -2   1   1     8637.33     8317.80    139.12 o 
  -1   1   1     3635.16     3559.72     59.72 o 
   0   1   1     3475.50     3208.86     67.79 o 
   1   1   1      525.28      534.45     14.51 o 
   2   1   1      613.77      618.48     16.29 o 
   3   1   1      548.54      537.42     17.31 o 
   4   1   1      788.64      773.20     20.40 o 
   5   1   1     1082.13     1171.89     31.23 o 
   6   1   1      328.31      301.98     10.59 o 
   7   1   1      317.83      325.64     11.56 o 
   8   1   1      131.65      129.23     11.09 o 
   9   1   1        4.65        1.42      4.51 o 
  10   1   1      165.31      194.14     14.81 o 
  11   1   1        5.34        6.70      6.94 o 
  12   1   1        6.80       -5.81      6.69 o 
  13   1   1       25.18       19.26      7.58 o 
  14   1   1        5.32        5.61     11.67 o 
 -14   2   1       41.08       49.57      9.60 o 
 -13   2   1       41.90       53.38      7.34 o 
 -12   2   1      105.17      107.26      7.16 o 
 -11   2   1       66.46       59.97      6.51 o 
 -10   2   1       70.48       66.69      7.17 o 
  -9   2   1       55.15       50.54      4.39 o 
  -8   2   1       37.68       35.56      3.91 o 
  -7   2   1      385.46      388.11      9.92 o 
  -6   2   1      157.22      178.68      5.40 o 
  -5   2   1      534.86      573.09     11.31 o 
  -4   2   1      593.83      599.95     10.57 o 
  -3   2   1      129.44      138.83      3.43 o 
  -2   2   1      297.08      282.65      5.90 o 
  -1   2   1     7177.78     6972.33    141.19 o 
   0   2   1     1309.41     1225.13     24.46 o 
   1   2   1      110.53      105.52      4.15 o 
   2   2   1      280.08      304.22      9.23 o 
   3   2   1      360.30      340.95      7.94 o 
   4   2   1     1548.44     1558.51     27.33 o 
   5   2   1      287.03      302.89      7.02 o 
   6   2   1      123.33      123.91      5.14 o 
   7   2   1     1242.00     1310.58     29.04 o 
   8   2   1      257.31      266.13      9.45 o 
   9   2   1      628.38      626.33     17.29 o 
  10   2   1       63.50       55.97      6.57 o 
  11   2   1      229.39      222.51     15.35 o 
  12   2   1       48.56       48.21     12.72 o 
  13   2   1       12.93       24.46     13.44 o 
  14   2   1       22.68       41.58     15.46 o 
 -13   3   1       20.86       12.81      9.41 o 
 -12   3   1        2.32        5.45      5.85 o 
 -11   3   1       47.43       59.40      5.96 o 
 -10   3   1      416.10      393.36     11.18 o 
  -9   3   1       11.86       19.06      3.54 o 
  -8   3   1      139.55      146.65      5.34 o 
  -7   3   1       80.20       84.62      4.16 o 
  -6   3   1      273.07      278.18      6.67 o 
  -5   3   1      260.19      236.06      5.67 o 
  -4   3   1      354.16      366.02      8.18 o 
  -3   3   1      676.64      655.97     12.63 o 
  -2   3   1      388.35      373.06      7.31 o 
  -1   3   1       49.42       45.77      2.61 o 
   0   3   1      106.34      108.63      4.47 o 
   1   3   1      892.14      902.06     26.98 o 
   2   3   1      401.93      407.42      9.40 o 
   3   3   1     1332.73     1442.72     37.34 o 
   4   3   1       46.71       64.23      5.00 o 
   5   3   1      216.64      217.03      5.92 o 
   6   3   1      571.64      546.90     16.70 o 
   7   3   1       65.98       72.49      4.74 o 
   8   3   1        1.77        5.57      4.03 o 
   9   3   1      152.59      149.59     11.49 o 
  10   3   1      209.75      201.81     17.27 o 
  11   3   1       42.29       36.88     11.34 o 
  12   3   1        1.08       -2.79     11.54 o 
  13   3   1        8.60       10.75     18.65 o 
 -12   4   1       31.69       52.57     13.58 o 
 -11   4   1        1.46        6.36      7.49 o 
 -10   4   1       51.19       56.41      6.22 o 
  -9   4   1      170.60      147.02      7.80 o 
  -8   4   1       30.84       34.20      4.63 o 
  -7   4   1      155.20      136.04      7.09 o 
  -6   4   1       87.44       87.97      5.88 o 
  -5   4   1      144.33      147.10      6.57 o 
  -4   4   1      183.01      220.78      7.41 o 
  -3   4   1       75.93       74.02      4.55 o 
  -2   4   1      261.38      285.90     11.71 o 
  -1   4   1      126.14      109.86      5.54 o 
   0   4   1      572.45      601.44     16.38 o 
   1   4   1       74.95       72.33      5.28 o 
   2   4   1       58.42       62.99      7.26 o 
   3   4   1      533.21      558.57     16.01 o 
   4   4   1      161.06      152.63      6.42 o 
   5   4   1      344.10      316.76      8.73 o 
   6   4   1      215.55      210.26      8.42 o 
   7   4   1      104.51      111.11      8.80 o 
   8   4   1       65.30       62.44      8.61 o 
   9   4   1       39.84       55.38      8.97 o 
  10   4   1       68.79       75.49      9.67 o 
  11   4   1       10.02        1.35     12.60 o 
  12   4   1       13.29        8.13     11.05 o 
 -11   5   1       18.40       43.80     19.69 o 
 -10   5   1       35.87       48.68     13.30 o 
  -9   5   1       27.81       27.06      8.10 o 
  -8   5   1       17.85       30.51     13.08 o 
  -7   5   1        8.45        7.15      6.73 o 
  -6   5   1       10.27       11.08      5.94 o 
  -5   5   1       71.38       68.01      6.78 o 
  -4   5   1      167.34      166.58      8.83 o 
  -3   5   1        0.11        1.38      5.14 o 
  -2   5   1       93.46      100.47      6.97 o 
  -1   5   1       13.81       14.26      4.31 o 
   0   5   1       10.10       16.96      4.37 o 
   1   5   1       22.02       23.92      4.74 o 
   2   5   1       55.28       57.53      5.52 o 
   3   5   1      222.14      213.87      9.19 o 
   4   5   1      234.95      249.57      9.19 o 
   5   5   1       85.43       87.40      6.92 o 
   6   5   1       76.88       75.56      9.79 o 
   7   5   1       12.23       10.40      9.48 o 
   8   5   1       11.85        5.81     10.15 o 
   9   5   1      144.23      150.03     20.70 o 
  10   5   1      132.86      158.83     15.39 o 
  11   5   1        2.36       -4.70     13.80 o 
  -9   6   1       14.86       12.39     16.58 o 
  -8   6   1       37.49       30.76      8.97 o 
  -7   6   1        4.95        8.98      7.86 o 
  -6   6   1        8.24        9.27      7.62 o 
  -5   6   1       49.99       48.04      8.06 o 
  -4   6   1        5.96       12.78      6.83 o 
  -3   6   1       56.84       57.19      7.39 o 
  -2   6   1       56.91       58.05      7.31 o 
  -1   6   1      220.94      211.49     14.63 o 
   0   6   1      251.56      252.72     10.96 o 
   1   6   1       55.85       60.74      9.25 o 
   2   6   1       13.80       12.91      7.96 o 
   3   6   1       99.08       74.15      8.06 o 
   4   6   1      103.69      107.14     13.94 o 
   5   6   1       28.13       22.87      9.79 o 
   6   6   1       65.98       71.10     10.97 o 
   7   6   1      199.11      199.36     14.65 o 
   8   6   1       12.43       12.94     11.66 o 
   9   6   1       19.65       13.40     13.10 o 
  -6   7   1        0.52       -1.76      9.40 o 
  -5   7   1       95.76      107.21     13.68 o 
  -4   7   1        8.46        2.39      8.18 o 
  -3   7   1        1.92       -3.19      7.86 o 
  -2   7   1        1.17        7.40      8.03 o 
  -1   7   1       52.99       56.50      9.89 o 
   0   7   1       37.71       55.30      8.77 o 
   1   7   1        2.85       -0.38      7.86 o 
   2   7   1        2.15       10.96      9.44 o 
   3   7   1        9.46       -8.04      8.04 o 
   4   7   1       48.63       44.64     20.57 o 
   5   7   1      131.83      142.16     18.18 o 
   6   7   1       15.79       16.79     12.42 o 
  -6  -7   2        7.38       -1.57      7.11 o 
  -5  -7   2        4.78       -3.42      9.23 o 
  -4  -7   2       26.20       33.21      6.20 o 
  -3  -7   2        7.33       10.02      5.50 o 
  -2  -7   2       50.41       44.43      6.25 o 
  -1  -7   2       64.56       61.43      6.88 o 
   0  -7   2      267.20      298.10     11.65 o 
   1  -7   2       47.29       45.46      6.00 o 
   2  -7   2       41.13       47.38     16.61 o 
   3  -7   2       71.78       82.76      9.38 o 
   4  -7   2        0.03       -2.03      6.78 o 
   5  -7   2       78.22       76.55     18.72 o 
   6  -7   2        9.72        0.01     11.84 o 
  -9  -6   2        0.66       -1.77      9.65 o 
  -8  -6   2       46.48       44.26     12.44 o 
  -7  -6   2       67.07       87.66     21.98 o 
  -6  -6   2       45.25       53.28     13.73 o 
  -5  -6   2       32.29       37.58      6.51 o 
  -4  -6   2       50.14       53.29      6.07 o 
  -3  -6   2       25.13       22.35      5.41 o 
  -2  -6   2       31.77       40.66      7.25 o 
  -1  -6   2      145.14      148.22      7.75 o 
   0  -6   2       41.25       41.76      6.16 o 
   1  -6   2      122.64       97.52      6.36 o 
   2  -6   2       52.18       47.16      5.82 o 
   3  -6   2        9.62        4.89      4.40 o 
   4  -6   2       20.14       21.11     12.23 o 
   5  -6   2       10.20       15.78      6.71 o 
   6  -6   2       55.43       67.55      8.50 o 
   7  -6   2        7.37        9.94      7.70 o 
   8  -6   2       75.80       70.09      9.57 o 
   9  -6   2      151.75      184.66     14.16 o 
 -11  -5   2        6.52       11.44     10.26 o 
 -10  -5   2        2.28        2.45      8.18 o 
  -9  -5   2       60.65       82.58      8.75 o 
  -8  -5   2      204.18      196.09     20.29 o 
  -7  -5   2      130.96      119.60      8.50 o 
  -6  -5   2       10.68       12.08      7.47 o 
  -5  -5   2      208.35      203.91     15.01 o 
  -4  -5   2      282.53      283.68      9.94 o 
  -3  -5   2       92.71       94.72      5.72 o 
  -2  -5   2        8.37       11.06      3.56 o 
  -1  -5   2      282.68      302.42     10.16 o 
   0  -5   2       16.13        8.39      3.30 o 
   1  -5   2       32.80       33.47      4.31 o 
   2  -5   2       89.61       96.80      5.68 o 
   3  -5   2        9.52       21.96      4.16 o 
   4  -5   2      104.86      103.27      6.28 o 
   5  -5   2       78.85       67.49     11.44 o 
   6  -5   2       20.99       27.00      6.42 o 
   7  -5   2       52.86       42.02     10.05 o 
   8  -5   2       60.78       67.48      8.06 o 
   9  -5   2        6.06       -3.54      6.96 o 
  10  -5   2       44.45       53.15      9.12 o 
  11  -5   2       16.08       56.43     11.24 o 
 -12  -4   2        5.98       -8.48      8.48 o 
 -11  -4   2        3.64       -1.88      7.90 o 
 -10  -4   2       14.11       19.42      7.02 o 
  -9  -4   2        3.75        5.74      6.91 o 
  -8  -4   2       72.95       92.57     10.38 o 
  -7  -4   2       84.11       77.63      5.64 o 
  -6  -4   2        2.90        3.80      3.05 o 
  -5  -4   2       63.43       74.23      4.38 o 
  -4  -4   2       56.03       57.80      6.82 o 
  -3  -4   2      163.87      172.20      7.67 o 
  -2  -4   2       46.76       41.71      3.64 o 
  -1  -4   2       17.50       18.54      5.53 o 
   0  -4   2      217.37      213.31      7.31 o 
   1  -4   2      298.18      325.95     10.07 o 
   2  -4   2       30.36       28.18      3.40 o 
   3  -4   2       63.87       70.28      4.53 o 
   4  -4   2       20.19       27.98      6.60 o 
   5  -4   2       23.68       28.31      3.83 o 
   6  -4   2      339.58      351.58     11.33 o 
   7  -4   2      286.19      295.44     13.32 o 
   8  -4   2      177.29      165.54      9.83 o 
   9  -4   2       71.71       81.24      8.34 o 
  10  -4   2       94.25      102.57     12.19 o 
  11  -4   2       30.65       38.67      9.05 o 
  12  -4   2       10.26       24.07     15.09 o 
 -13  -3   2       16.55       18.07      9.84 o 
 -12  -3   2       20.79       26.74     10.18 o 
 -11  -3   2       29.66       20.87     11.75 o 
 -10  -3   2      147.20      141.50     11.08 o 
  -9  -3   2      252.46      231.22     12.42 o 
  -8  -3   2      291.12      283.71     17.06 o 
  -7  -3   2       92.94      100.91      8.68 o 
  -6  -3   2       57.93       57.03      5.11 o 
  -5  -3   2       57.97       63.65      5.02 o 
  -4  -3   2      186.65      183.76      5.65 o 
  -3  -3   2       53.78       65.56      3.30 o 
  -2  -3   2      106.75      112.73      3.97 o 
  -1  -3   2       74.68       74.37      3.03 o 
   0  -3   2      249.66      261.69      7.63 o 
   1  -3   2      158.90      171.85      5.80 o 
   2  -3   2      741.14      787.26     19.28 o 
   3  -3   2       10.30        7.21      3.64 o 
   4  -3   2       87.85      101.24      4.64 o 
   5  -3   2      120.30      119.02      5.38 o 
   6  -3   2       39.89       42.83      4.74 o 
   7  -3   2      229.37      238.38     10.72 o 
   8  -3   2      442.06      462.08     17.45 o 
   9  -3   2       28.63       35.12      7.14 o 
  10  -3   2       45.83       60.45     11.44 o 
  11  -3   2       84.23       81.47      8.98 o 
  12  -3   2        1.89        3.81      7.47 o 
  13  -3   2        3.59       -0.54      8.47 o 
 -14  -2   2       29.15       25.33     10.01 o 
 -13  -2   2       40.32       42.92     11.06 o 
 -12  -2   2       55.15       76.64     10.44 o 
 -11  -2   2      134.79      141.80     15.69 o 
 -10  -2   2        0.54       -5.07      5.72 o 
  -9  -2   2       89.00       92.32      9.67 o 
  -8  -2   2       39.53       29.27      5.35 o 
  -7  -2   2        8.29        0.82      6.18 o 
  -6  -2   2       48.74       46.34      3.85 o 
  -5  -2   2      640.69      703.98     21.15 o 
  -4  -2   2     1073.96     1080.90     31.73 o 
  -3  -2   2      306.90      310.78      8.52 o 
  -2  -2   2     3578.36     3627.60     68.16 o 
  -1  -2   2      440.54      451.69      9.51 o 
   0  -2   2      350.69      322.38      6.97 o 
   1  -2   2      360.29      389.02     13.32 o 
   2  -2   2      247.07      241.99      6.74 o 
   3  -2   2      730.51      717.22     17.20 o 
   4  -2   2      223.12      230.84     11.16 o 
   5  -2   2      362.23      417.66     14.36 o 
   6  -2   2      645.28      649.57     21.07 o 
   7  -2   2      196.71      193.72     12.76 o 
   8  -2   2      213.29      222.44      8.82 o 
   9  -2   2       10.98        7.17      5.42 o 
  10  -2   2      119.11      115.14     24.96 o 
  11  -2   2      100.72      116.24      9.16 o 
  12  -2   2       79.07       65.97      8.67 o 
  13  -2   2       38.35       56.64     10.33 o 
  14  -2   2       47.14       54.15     10.36 o 
 -14  -1   2       65.33      100.92     21.09 o 
 -13  -1   2       46.65       38.25     10.01 o 
 -12  -1   2      465.82      438.77     17.92 o 
 -11  -1   2      124.89      150.46     24.60 o 
 -10  -1   2      277.28      290.10     10.63 o 
  -9  -1   2        6.55        8.91      4.41 o 
  -8  -1   2      549.39      570.04     15.19 o 
  -7  -1   2      631.20      586.37     15.18 o 
  -6  -1   2      354.45      371.32     12.22 o 
  -5  -1   2       76.69       71.78      3.36 o 
  -4  -1   2     2622.16     2662.44     67.04 o 
  -3  -1   2     2509.72     2556.03     55.68 o 
  -2  -1   2      159.44      155.32      4.53 o 
  -1  -1   2     4525.64     4360.08     95.17 o 
   0  -1   2     2143.29     2013.50     37.74 o 
   1  -1   2       57.65       59.07      2.00 o 
   2  -1   2       51.34       51.42      4.44 o 
   3  -1   2       71.21       66.46      3.59 o 
   4  -1   2      553.71      576.11     17.68 o 
   5  -1   2     1860.09     2063.11     46.98 o 
   6  -1   2       53.31       58.41      3.91 o 
   7  -1   2       57.45       59.56      6.69 o 
   8  -1   2      295.00      320.37     10.50 o 
   9  -1   2      298.11      294.23     12.66 o 
  10  -1   2      167.44      157.66      7.58 o 
  11  -1   2       21.96       26.11      6.99 o 
  12  -1   2       24.44       29.03      6.66 o 
  13  -1   2       32.28       36.34     16.62 o 
  14  -1   2       64.93       70.97     17.94 o 
 -14   0   2        0.00       -4.00     10.22 o 
 -13   0   2        1.20       10.43      6.81 o 
 -12   0   2       58.86       74.04      7.58 o 
 -11   0   2       55.46       59.73     13.07 o 
 -10   0   2       25.50       36.74      8.22 o 
  -9   0   2       39.77       38.76      5.24 o 
  -8   0   2       15.36       17.43      4.17 o 
  -7   0   2      200.57      201.81      7.28 o 
  -6   0   2      415.61      416.44     13.92 o 
  -5   0   2      553.27      534.17     13.35 o 
  -4   0   2     1262.93     1231.90     30.91 o 
  -3   0   2     3722.97     3343.69     69.92 o 
  -2   0   2     8232.82     7644.32    143.11 o 
  -1   0   2     8776.64     8041.05    177.32 o 
   0   0   2      108.66       91.31      2.43 o 
   1   0   2      407.38      396.33     16.39 o 
   2   0   2     2647.60     2626.25     57.52 o 
   3   0   2     2532.47     2425.30    146.95 o 
   4   0   2      214.06      217.03      6.36 o 
   5   0   2       92.28       84.82      7.23 o 
   6   0   2      230.22      180.21     11.59 o 
   7   0   2      526.60      491.88     25.25 o 
   8   0   2       71.24       77.44      6.28 o 
   9   0   2      187.12      202.43     22.60 o 
  10   0   2      328.52      350.62     18.34 o 
  11   0   2      198.24      178.13      9.69 o 
  12   0   2        1.00       -3.25      7.24 o 
  13   0   2        8.40        5.17     11.80 o 
  14   0   2       49.32      111.07     37.23 o 
 -14   1   2       65.26       76.01      9.78 o 
 -13   1   2       46.48       44.14      7.35 o 
 -12   1   2      465.76      451.80     13.32 o 
 -11   1   2      125.15      128.92      7.12 o 
 -10   1   2      278.18      297.15     10.41 o 
  -9   1   2        6.51        0.90      3.73 o 
  -8   1   2      548.64      575.50     13.38 o 
  -7   1   2      631.82      603.35     13.52 o 
  -6   1   2      354.13      357.86     16.01 o 
  -5   1   2       76.71       74.04      5.12 o 
  -4   1   2     2621.33     2627.28     44.92 o 
  -3   1   2     2506.46     2461.00     42.09 o 
  -2   1   2      159.69      156.38      3.52 o 
  -1   1   2     4522.23     4274.85     77.72 o 
   0   1   2     2140.65     1988.91     42.68 o 
   1   1   2       57.67       58.53      3.31 o 
   2   1   2       51.46       42.96      8.04 o 
   3   1   2       71.17       65.91      2.96 o 
   4   1   2      553.36      581.79     13.68 o 
   5   1   2     1859.49     2087.65     53.71 o 
   6   1   2       53.59       64.06      5.11 o 
   7   1   2       57.46       66.89     11.88 o 
   8   1   2      294.22      334.22     12.21 o 
   9   1   2      298.37      290.54     12.05 o 
  10   1   2      167.13      147.87      8.36 o 
  11   1   2       21.93       26.01     10.26 o 
  12   1   2       24.53       29.39      6.92 o 
  13   1   2       32.29       76.98     34.03 o 
  14   1   2       64.84       73.10     15.23 o 
 -14   2   2       29.18       25.34      8.29 o 
 -13   2   2       40.16       56.60      7.26 o 
 -12   2   2       55.00       50.39      6.50 o 
 -11   2   2      134.78      127.10      6.89 o 
 -10   2   2        0.54       -1.24      4.26 o 
  -9   2   2       88.96       85.43      4.92 o 
  -8   2   2       39.56       34.95      3.76 o 
  -7   2   2        8.36        9.85      2.91 o 
  -6   2   2       48.83       43.70      2.99 o 
  -5   2   2      640.48      673.36     12.76 o 
  -4   2   2     1075.84     1081.47     17.84 o 
  -3   2   2      307.31      309.00      6.58 o 
  -2   2   2     3577.82     3618.15     69.73 o 
  -1   2   2      439.75      455.86     10.80 o 
   0   2   2      351.19      317.69      8.09 o 
   1   2   2      360.28      368.90     11.65 o 
   2   2   2      247.36      247.97     14.72 o 
   3   2   2      730.52      740.06     55.44 o 
   4   2   2      223.02      230.97      6.12 o 
   5   2   2      361.38      415.85      9.77 o 
   6   2   2      643.85      650.67     19.16 o 
   7   2   2      196.77      196.13      8.55 o 
   8   2   2      213.50      231.42      8.52 o 
   9   2   2       10.94       16.09      6.45 o 
  10   2   2      118.78      119.28      7.14 o 
  11   2   2      100.73      116.59     13.84 o 
  12   2   2       79.13       79.25     13.27 o 
  13   2   2       38.40       53.01     14.97 o 
  14   2   2       47.08       86.36     19.31 o 
 -13   3   2       16.65       18.50      6.93 o 
 -12   3   2       20.78       23.61      5.83 o 
 -11   3   2       29.62       35.45      5.30 o 
 -10   3   2      147.17      138.23      6.66 o 
  -9   3   2      252.68      230.37      7.37 o 
  -8   3   2      291.08      291.69      7.55 o 
  -7   3   2       92.86       93.66      4.29 o 
  -6   3   2       57.89       53.85      3.53 o 
  -5   3   2       57.68       62.04      3.17 o 
  -4   3   2      186.82      193.94      6.30 o 
  -3   3   2       54.11       69.41      3.78 o 
  -2   3   2      106.63      127.90      4.55 o 
  -1   3   2       74.33       77.88      4.93 o 
   0   3   2      249.40      254.35     12.35 o 
   1   3   2      158.92      173.68      7.68 o 
   2   3   2      740.99      820.08     23.42 o 
   3   3   2       10.23        8.19      3.97 o 
   4   3   2       87.73      106.37      5.98 o 
   5   3   2      119.95      120.09      6.39 o 
   6   3   2       39.68       40.72      3.74 o 
   7   3   2      229.60      226.41      8.32 o 
   8   3   2      441.31      450.70     11.94 o 
   9   3   2       28.74       38.10      9.34 o 
  10   3   2       45.62       53.16     15.29 o 
  11   3   2       83.86       81.84     11.73 o 
  12   3   2        1.89       -7.23     11.38 o 
  13   3   2        3.55       -7.32     12.81 o 
 -12   4   2        6.01       -4.95      7.74 o 
 -11   4   2        3.57       10.53      8.14 o 
 -10   4   2       14.05        8.26      4.87 o 
  -9   4   2        3.78       10.72      4.08 o 
  -8   4   2       72.87       74.66      5.33 o 
  -7   4   2       83.97       76.69      5.65 o 
  -6   4   2        2.90        3.42      4.61 o 
  -5   4   2       63.59       69.53      5.20 o 
  -4   4   2       55.90       55.03      4.71 o 
  -3   4   2      163.97      162.17      6.15 o 
  -2   4   2       46.90       39.97      3.83 o 
  -1   4   2       17.39       14.87      3.51 o 
   0   4   2      217.19      225.88     10.84 o 
   1   4   2      297.98      332.97     12.45 o 
   2   4   2       30.35       28.13      6.53 o 
   3   4   2       63.96       67.23      7.17 o 
   4   4   2       20.30       12.35      4.59 o 
   5   4   2       23.77       27.48      6.16 o 
   6   4   2      339.61      379.18     12.83 o 
   7   4   2      286.08      294.03     12.10 o 
   8   4   2      177.31      155.43     10.12 o 
   9   4   2       71.81       70.39      8.48 o 
  10   4   2       94.48      102.45      9.72 o 
  11   4   2       30.60       16.77     10.42 o 
  12   4   2       10.34       18.36     10.94 o 
 -11   5   2        6.57       33.09     18.72 o 
 -10   5   2        2.26        7.53     15.83 o 
  -9   5   2       60.70       67.86     18.00 o 
  -8   5   2      204.19      200.61     10.99 o 
  -7   5   2      131.16      128.25      9.08 o 
  -6   5   2       10.65        7.24      6.32 o 
  -5   5   2      208.47      203.38      9.79 o 
  -4   5   2      282.12      274.17     11.18 o 
  -3   5   2       92.66      103.67      7.14 o 
  -2   5   2        8.45       10.78      5.25 o 
  -1   5   2      282.76      288.91     10.90 o 
   0   5   2       16.17       14.34      5.24 o 
   1   5   2       32.45       38.19      6.01 o 
   2   5   2       89.45       84.17      7.79 o 
   3   5   2        9.56       11.15      5.78 o 
   4   5   2      105.40       94.46     10.40 o 
   5   5   2       78.95       75.85      7.28 o 
   6   5   2       20.83       24.24      9.16 o 
   7   5   2       52.87       42.72     11.05 o 
   8   5   2       60.90       60.04     11.52 o 
   9   5   2        6.13       15.70     11.65 o 
  10   5   2       44.56       48.54     14.26 o 
  11   5   2       16.09       21.86     14.43 o 
  -9   6   2        0.63       14.35     15.19 o 
  -8   6   2       46.37       47.46     11.02 o 
  -7   6   2       67.00       62.32      9.66 o 
  -6   6   2       45.36       42.93      8.26 o 
  -5   6   2       32.32       47.62      8.66 o 
  -4   6   2       50.22       54.23      7.68 o 
  -3   6   2       25.05       25.79      7.04 o 
  -2   6   2       31.67       36.97      7.21 o 
  -1   6   2      145.11      142.48      8.88 o 
   0   6   2       41.56       41.06      7.23 o 
   1   6   2      122.42       96.77      8.04 o 
   2   6   2       52.45       49.31      7.18 o 
   3   6   2        9.69       13.04      6.34 o 
   4   6   2       20.14       25.24      7.44 o 
   5   6   2       10.14       -2.03      9.74 o 
   6   6   2       55.49       56.17     16.90 o 
   7   6   2        7.38       18.94     11.89 o 
   8   6   2       75.71       89.39     14.08 o 
   9   6   2      151.69      158.18     20.79 o 
  -6   7   2        7.43       -0.56      8.60 o 
  -5   7   2        4.80        8.42      9.02 o 
  -4   7   2       26.18       18.93     10.60 o 
  -3   7   2        7.36        9.12      8.36 o 
  -2   7   2       50.36       49.60      8.88 o 
  -1   7   2       64.47       66.06      9.08 o 
   0   7   2      267.34      280.64     13.21 o 
   1   7   2       47.13       42.90      9.19 o 
   2   7   2       41.21       34.44      8.61 o 
   3   7   2       71.72       61.22     11.29 o 
   4   7   2        0.03        4.88      8.31 o 
   5   7   2       78.02       84.83     13.01 o 
   6   7   2        9.75        7.02     12.50 o 
  -6  -7   3       50.12       40.24      8.09 o 
  -5  -7   3       13.98       10.11      8.02 o 
  -4  -7   3       12.57       19.79      5.77 o 
  -3  -7   3       42.37       50.23      6.73 o 
  -2  -7   3       87.26       91.52      7.69 o 
  -1  -7   3      134.95      143.79      8.46 o 
   0  -7   3       11.56        8.40      6.91 o 
   1  -7   3       50.91       49.24      8.35 o 
   2  -7   3      143.25      158.11     11.32 o 
   3  -7   3       69.22       68.44      9.94 o 
   4  -7   3       99.65      101.84     10.76 o 
   5  -7   3       14.13       32.02     14.65 o 
   6  -7   3        3.39        0.31      8.29 o 
  -9  -6   3        6.36        2.53      7.36 o 
  -8  -6   3        0.42       17.88     10.62 o 
  -7  -6   3       22.43       34.11      7.18 o 
  -6  -6   3      118.74      125.39     10.44 o 
  -5  -6   3       26.55       33.83      5.19 o 
  -4  -6   3       27.81       26.24      6.41 o 
  -3  -6   3      186.44      163.95      8.40 o 
  -2  -6   3      123.30      131.08      7.15 o 
  -1  -6   3      356.34      349.00     12.03 o 
   0  -6   3       28.65       31.27      4.99 o 
   1  -6   3      241.23      229.06     13.40 o 
   2  -6   3       11.09       11.92      5.69 o 
   3  -6   3       47.95       44.03      7.11 o 
   4  -6   3        3.77       11.48     10.11 o 
   5  -6   3       44.57       44.62     12.30 o 
   6  -6   3       36.35       49.39      8.65 o 
   7  -6   3        4.30       -4.24     12.58 o 
   8  -6   3       40.28       51.27      8.97 o 
   9  -6   3       12.05       -1.19      8.01 o 
 -11  -5   3       10.46       17.64     12.47 o 
 -10  -5   3        4.22        4.59      7.14 o 
  -9  -5   3       70.41       85.84      8.75 o 
  -8  -5   3       68.19       75.27      7.42 o 
  -7  -5   3      181.91      169.64      9.70 o 
  -6  -5   3      164.44      162.24      9.34 o 
  -5  -5   3       31.49       28.47      4.39 o 
  -4  -5   3      276.71      263.35     19.79 o 
  -3  -5   3       70.97       76.79      5.38 o 
  -2  -5   3        0.38        7.03      4.67 o 
  -1  -5   3       13.62       14.75      4.90 o 
   0  -5   3      159.40      162.85      6.91 o 
   1  -5   3      167.76      169.70      7.21 o 
   2  -5   3       19.27       26.29      3.75 o 
   3  -5   3      131.56      134.13      6.37 o 
   4  -5   3       53.02       38.97      6.48 o 
   5  -5   3       57.74       64.75      9.44 o 
   6  -5   3      372.35      361.52     16.19 o 
   7  -5   3      186.57      187.03     19.05 o 
   8  -5   3      133.81      129.25     14.11 o 
   9  -5   3      244.25      260.53     19.30 o 
  10  -5   3       88.50      112.89     18.00 o 
 -12  -4   3       18.24       33.77      9.41 o 
 -11  -4   3       27.94       41.40     15.96 o 
 -10  -4   3        8.20       14.00      8.83 o 
  -9  -4   3      121.67       99.37      9.78 o 
  -8  -4   3       17.38       15.42      5.86 o 
  -7  -4   3       19.92       14.48      4.21 o 
  -6  -4   3        8.11       10.99      3.38 o 
  -5  -4   3       68.43       65.66      4.27 o 
  -4  -4   3      100.80      104.35      4.75 o 
  -3  -4   3      383.97      403.16      9.86 o 
  -2  -4   3      214.90      204.64      7.30 o 
  -1  -4   3        2.10        2.85      2.76 o 
   0  -4   3        9.48       14.53      3.29 o 
   1  -4   3       70.46       62.84      3.94 o 
   2  -4   3      816.03      843.40     21.07 o 
   3  -4   3     1021.92     1073.03     26.01 o 
   4  -4   3       20.84       20.21      3.30 o 
   5  -4   3       90.28       82.99      8.06 o 
   6  -4   3       96.95       86.40      7.76 o 
   7  -4   3       30.50       42.20      6.22 o 
   8  -4   3       98.68      103.93      8.53 o 
   9  -4   3      108.06      115.99      9.56 o 
  10  -4   3       40.06       37.78      8.70 o 
  11  -4   3       25.14       27.03      8.54 o 
  12  -4   3       14.62       16.61     10.87 o 
 -13  -3   3       34.31       28.69     15.26 o 
 -12  -3   3       25.88       34.65      8.91 o 
 -11  -3   3       10.82       16.01      7.45 o 
 -10  -3   3       74.90       63.65     14.11 o 
  -9  -3   3      299.03      286.07     11.34 o 
  -8  -3   3       72.13       69.26      7.53 o 
  -7  -3   3       94.63       86.37      7.19 o 
  -6  -3   3      267.73      279.33      9.23 o 
  -5  -3   3       37.09       38.44      4.14 o 
  -4  -3   3      151.30      176.71      5.54 o 
  -3  -3   3      362.45      333.00      8.79 o 
  -2  -3   3      651.98      668.66     14.18 o 
  -1  -3   3      823.09      867.90     17.71 o 
   0  -3   3       93.52       98.55      3.49 o 
   1  -3   3      349.66      340.29      9.20 o 
   2  -3   3      271.81      269.19      7.87 o 
   3  -3   3      569.97      585.38     14.78 o 
   4  -3   3       19.10       22.30      4.06 o 
   5  -3   3      204.54      185.29      8.35 o 
   6  -3   3       72.18       80.01      9.42 o 
   7  -3   3      213.58      227.17     10.65 o 
   8  -3   3      176.44      169.52      9.58 o 
   9  -3   3       31.67       25.34      4.78 o 
  10  -3   3      125.37      132.48     12.25 o 
  11  -3   3       99.98      118.12      9.75 o 
  12  -3   3        2.47        9.43      8.53 o 
  13  -3   3       16.81       18.21      8.62 o 
 -14  -2   3      100.71       87.66     13.14 o 
 -13  -2   3       11.10        9.02      8.28 o 
 -12  -2   3       52.07       46.78      8.53 o 
 -11  -2   3      100.56       98.21      7.93 o 
 -10  -2   3       50.41       52.41      8.82 o 
  -9  -2   3       65.93       61.14      6.18 o 
  -8  -2   3      414.06      418.42     12.31 o 
  -7  -2   3      205.03      189.99      6.28 o 
  -6  -2   3      701.89      707.33     18.23 o 
  -5  -2   3      531.79      531.36     14.22 o 
  -4  -2   3      414.33      405.45     11.06 o 
  -3  -2   3      117.90      111.03      4.35 o 
  -2  -2   3     1856.01     1864.71     35.85 o 
  -1  -2   3     1096.91     1109.67     21.13 o 
   0  -2   3     1017.86     1005.02     19.61 o 
   1  -2   3      512.72      452.60     12.43 o 
   2  -2   3      581.69      619.38     21.53 o 
   3  -2   3      287.84      304.53      8.24 o 
   4  -2   3      119.40      114.33      6.10 o 
   5  -2   3       77.54       93.09      5.64 o 
   6  -2   3      298.68      321.65     11.94 o 
   7  -2   3      126.34      133.09      6.45 o 
   8  -2   3      577.82      624.02     20.45 o 
   9  -2   3      242.85      226.55     12.14 o 
  10  -2   3      179.60      193.15     14.81 o 
  11  -2   3       84.02       79.74      9.74 o 
  12  -2   3        9.20       10.93      7.09 o 
  13  -2   3       61.17       71.01     10.76 o 
 -14  -1   3        5.08        4.85     10.61 o 
 -13  -1   3       72.39       89.07     11.32 o 
 -12  -1   3       47.28       51.60      7.83 o 
 -11  -1   3      101.74       93.94      7.73 o 
 -10  -1   3       97.22       93.78      6.39 o 
  -9  -1   3       21.56       18.06      4.98 o 
  -8  -1   3       35.56       34.42      4.84 o 
  -7  -1   3      180.37      191.83      7.16 o 
  -6  -1   3     1323.68     1307.11     28.99 o 
  -5  -1   3      130.78      126.29      7.46 o 
  -4  -1   3      670.96      598.87     11.77 o 
  -3  -1   3     1256.42     1183.30     27.49 o 
  -2  -1   3    16606.70    15961.52    350.87 o 
  -1  -1   3    14513.94    13256.24    290.48 o 
   0  -1   3     3569.71     3251.49     61.32 o 
   1  -1   3      643.51      603.02     18.93 o 
   2  -1   3       52.94       50.65      6.61 o 
   4  -1   3     1707.80     1762.07     48.91 o 
   5  -1   3       68.10       67.34      3.73 o 
   6  -1   3      711.79      804.43     20.34 o 
   7  -1   3      380.38      379.27     20.77 o 
   8  -1   3       15.10       14.76      3.55 o 
   9  -1   3       29.47       26.65      5.66 o 
  10  -1   3       67.41       57.41     17.16 o 
  11  -1   3      196.34      205.41     20.41 o 
  12  -1   3       39.81       44.26      7.93 o 
  13  -1   3       37.48       39.52     16.98 o 
  14  -1   3       30.41       23.31      8.27 o 
 -14   0   3        1.10        4.19      8.25 o 
 -13   0   3      201.95      197.86     10.89 o 
 -12   0   3      758.17      751.78     23.74 o 
 -11   0   3      543.76      519.21     16.04 o 
 -10   0   3      155.06      138.26     10.56 o 
  -9   0   3      179.61      179.67     12.37 o 
  -8   0   3       33.22       31.31      4.30 o 
  -7   0   3       34.22       36.37      4.18 o 
  -6   0   3       22.07       32.72      5.02 o 
  -5   0   3       47.84       45.01      3.48 o 
  -4   0   3     2368.60     2239.43     48.61 o 
  -3   0   3     7689.17     7799.91    185.31 o 
  -2   0   3     1034.89      981.04     19.27 o 
  -1   0   3      491.42      468.55     11.23 o 
   0   0   3      139.66      137.65      3.34 o 
   1   0   3     1053.36      939.15     22.07 o 
   2   0   3      442.32      393.55     15.35 o 
   3   0   3       96.61      108.13      5.71 o 
   4   0   3      415.34      451.22     14.45 o 
   5   0   3     1084.29     1258.46     51.40 o 
   6   0   3       56.05       58.16      3.64 o 
   7   0   3       15.52       21.68      4.33 o 
   8   0   3      402.41      380.45     14.12 o 
   9   0   3      185.83      213.15     10.36 o 
  10   0   3      101.25       56.14     26.40 o 
  11   0   3       42.73       49.04     23.22 o 
  12   0   3      188.51      202.18     13.03 o 
  13   0   3       12.13       12.47     13.22 o 
  14   0   3        2.55        2.03     20.05 o 
 -14   1   3        5.10       -0.84      7.65 o 
 -13   1   3       72.45       72.38      8.92 o 
 -12   1   3       47.27       49.02      9.11 o 
 -11   1   3      101.56       93.61     10.58 o 
 -10   1   3       97.37       91.78      7.31 o 
  -9   1   3       21.58       22.78      5.03 o 
  -8   1   3       35.44       33.30      4.78 o 
  -7   1   3      180.69      206.69      7.55 o 
  -6   1   3     1322.41     1304.74     55.49 o 
  -5   1   3      130.86      126.08      5.02 o 
  -4   1   3      670.97      632.72     14.40 o 
  -3   1   3     1255.50     1190.70     20.73 o 
  -2   1   3    16609.66    15975.53    452.70 o 
  -1   1   3    14508.76    13263.80    237.53 o 
   0   1   3     3570.60     3317.03     69.42 o 
   1   1   3      644.72      608.03     17.30 o 
   2   1   3       53.17       55.89      3.19 o 
   4   1   3     1710.80     1700.92     36.97 o 
   5   1   3       68.30       64.26      8.02 o 
   6   1   3      710.71      815.42     24.67 o 
   7   1   3      380.12      384.34     21.17 o 
   8   1   3       15.13       16.44      4.78 o 
   9   1   3       29.42       37.49      8.94 o 
  10   1   3       67.15       51.61     12.10 o 
  11   1   3      196.45      205.76     11.13 o 
  12   1   3       39.76       18.56     12.84 o 
  13   1   3       37.49       28.87     29.99 o 
  14   1   3       30.30       61.77     23.30 o 
 -14   2   3      100.72      112.14     14.17 o 
 -13   2   3       10.98       19.86      6.82 o 
 -12   2   3       52.22       42.43      7.19 o 
 -11   2   3      100.48       99.82      7.51 o 
 -10   2   3       50.60       38.78      5.74 o 
  -9   2   3       66.31       61.97      4.84 o 
  -8   2   3      413.72      409.85     13.67 o 
  -7   2   3      204.72      192.19      6.35 o 
  -6   2   3      702.09      705.16     13.85 o 
  -5   2   3      532.07      548.25     10.92 o 
  -4   2   3      414.12      415.66      8.55 o 
  -3   2   3      117.77      113.20      3.48 o 
  -2   2   3     1858.33     1862.05     36.66 o 
  -1   2   3     1095.15     1054.41     32.15 o 
   0   2   3     1017.13      993.41     25.58 o 
   1   2   3      513.02      508.03     13.20 o 
   2   2   3      582.06      616.71     18.20 o 
   3   2   3      288.65      319.87      9.15 o 
   4   2   3      119.45      132.46      5.66 o 
   5   2   3       77.38       88.73      4.40 o 
   6   2   3      299.28      318.82      8.44 o 
   7   2   3      126.22      140.29      6.86 o 
   8   2   3      577.87      584.88     31.06 o 
   9   2   3      243.48      259.12     10.28 o 
  10   2   3      179.97      185.10     12.15 o 
  11   2   3       84.41      105.23     11.08 o 
  12   2   3        9.18       22.11     12.23 o 
  13   2   3       61.17       98.17     15.64 o 
 -13   3   3       34.34       19.84      7.09 o 
 -12   3   3       26.06       26.90     10.14 o 
 -11   3   3       10.73        4.59      6.23 o 
 -10   3   3       74.93       85.37      6.68 o 
  -9   3   3      298.92      294.83      9.58 o 
  -8   3   3       72.29       78.49      4.94 o 
  -7   3   3       94.54       82.90      4.69 o 
  -6   3   3      267.44      279.05      7.36 o 
  -5   3   3       37.27       44.19      3.27 o 
  -4   3   3      151.96      183.37      8.02 o 
  -3   3   3      362.54      331.00      8.56 o 
  -2   3   3      651.94      669.25     14.64 o 
  -1   3   3      821.54      869.61     20.15 o 
   0   3   3       93.89       99.92      4.65 o 
   1   3   3      349.99      321.37     11.52 o 
   2   3   3      271.39      274.18     10.48 o 
   3   3   3      570.13      590.34     15.42 o 
   4   3   3       19.08       24.07      4.43 o 
   5   3   3      203.74      201.05      8.31 o 
   6   3   3       72.26       81.86      4.61 o 
   7   3   3      212.90      224.79      7.47 o 
   8   3   3      176.45      189.77      9.88 o 
   9   3   3       31.55       27.76      9.19 o 
  10   3   3      125.31      133.89     11.67 o 
  11   3   3      100.27      122.83     16.53 o 
  12   3   3        2.48        5.91     11.44 o 
  13   3   3       16.82       30.24     13.79 o 
 -12   4   3       18.19       20.24      7.64 o 
 -11   4   3       27.93       24.75      7.18 o 
 -10   4   3        8.28       13.74      5.54 o 
  -9   4   3      121.23       97.87      6.44 o 
  -8   4   3       17.45       14.83      3.96 o 
  -7   4   3       19.94       17.55      5.03 o 
  -6   4   3        8.07       11.37      4.92 o 
  -5   4   3       68.08       67.88      5.37 o 
  -4   4   3      100.90      101.36      5.56 o 
  -3   4   3      383.80      391.82     10.33 o 
  -2   4   3      214.65      199.86      6.58 o 
  -1   4   3        2.17        1.90      3.81 o 
   0   4   3        9.33       12.10      4.02 o 
   1   4   3       70.58       54.81      5.29 o 
   2   4   3      815.05      860.72     46.50 o 
   3   4   3     1022.49     1098.09     31.82 o 
   4   4   3       20.89        9.89      5.23 o 
   5   4   3       89.99       77.87      7.14 o 
   6   4   3       96.98       91.79     16.49 o 
   7   4   3       30.48       31.59      7.56 o 
   8   4   3       98.61       86.31      8.48 o 
   9   4   3      107.91      112.76      9.35 o 
  10   4   3       40.32       39.63      9.29 o 
  11   4   3       25.08       19.45     10.92 o 
  12   4   3       14.63       31.17     12.77 o 
 -11   5   3       10.47       20.73     18.01 o 
 -10   5   3        4.16        2.00     10.41 o 
  -9   5   3       70.52       76.21     10.61 o 
  -8   5   3       67.98       72.40     10.26 o 
  -7   5   3      181.64      171.29      9.97 o 
  -6   5   3      164.36      158.28      9.37 o 
  -5   5   3       31.34       25.15      6.62 o 
  -4   5   3      277.17      295.45     11.35 o 
  -3   5   3       70.99       70.97      6.59 o 
  -2   5   3        0.37        4.55      5.14 o 
  -1   5   3       13.65       11.46      5.14 o 
   0   5   3      159.64      148.85      8.09 o 
   1   5   3      167.72      173.80      8.53 o 
   2   5   3       19.27       10.63      5.48 o 
   3   5   3      131.48      132.05     13.82 o 
   4   5   3       52.76       54.64      6.87 o 
   5   5   3       57.73       57.97      7.40 o 
   6   5   3      372.54      379.44     35.58 o 
   7   5   3      186.51      189.41     13.56 o 
   8   5   3      133.83      131.47     13.23 o 
   9   5   3      244.20      259.82     16.85 o 
  10   5   3       88.67       90.69     15.12 o 
  -9   6   3        6.35        2.44     10.89 o 
  -8   6   3        0.41       -2.78     10.19 o 
  -7   6   3       22.42       22.37      9.69 o 
  -6   6   3      118.89      116.48      9.56 o 
  -5   6   3       26.58       30.52      7.91 o 
  -4   6   3       27.76       28.96      7.71 o 
  -3   6   3      186.21      179.94     10.05 o 
  -2   6   3      123.25      130.26     10.87 o 
  -1   6   3      356.52      375.69     13.62 o 
   0   6   3       28.79       35.69      7.32 o 
   1   6   3      241.14      232.84     10.94 o 
   2   6   3       11.00        7.85      6.87 o 
   3   6   3       47.84       45.15     10.25 o 
   4   6   3        3.75        6.13      8.55 o 
   5   6   3       44.43       59.50     11.12 o 
   6   6   3       36.48       45.94     11.65 o 
   7   6   3        4.31        5.22     11.23 o 
   8   6   3       40.43       52.55     13.93 o 
   9   6   3       12.03       25.95     14.01 o 
  -6   7   3       50.23       62.00     11.41 o 
  -5   7   3       13.94        5.55     10.33 o 
  -4   7   3       12.56        7.95      8.02 o 
  -3   7   3       42.43       44.16      9.14 o 
  -2   7   3       87.28       78.22      9.45 o 
  -1   7   3      135.14      132.13     10.74 o 
   0   7   3       11.54       14.92      7.86 o 
   1   7   3       50.95       55.90      8.74 o 
   2   7   3      143.06      121.92     10.13 o 
   3   7   3       69.12       64.66     11.96 o 
   4   7   3       99.80      105.60     10.32 o 
   5   7   3       14.11       10.63     11.77 o 
   6   7   3        3.40        7.10     12.33 o 
  -6  -7   4        8.29       16.68      7.61 o 
  -5  -7   4       11.07       10.61      7.15 o 
  -4  -7   4        4.05        9.84      5.61 o 
  -3  -7   4       11.09       25.41      9.90 o 
  -2  -7   4       18.50        7.73      6.35 o 
  -1  -7   4      157.18      130.33     11.21 o 
   0  -7   4       40.81       34.83      7.48 o 
   1  -7   4        7.47       15.21     12.91 o 
   2  -7   4       32.11       25.04      7.21 o 
   3  -7   4       46.10       42.38     13.51 o 
   4  -7   4       72.46       86.87     14.38 o 
   5  -7   4        1.37        0.68     12.34 o 
  -9  -6   4       22.00       22.71     13.29 o 
  -8  -6   4       12.01       13.22      7.11 o 
  -7  -6   4       34.32       50.67     19.51 o 
  -6  -6   4       15.27        8.06      8.85 o 
  -5  -6   4        6.74        7.59      4.85 o 
  -4  -6   4        5.35        3.74      4.40 o 
  -3  -6   4       86.52       84.90      6.62 o 
  -2  -6   4       35.36       60.49     11.45 o 
  -1  -6   4       52.57       50.47      5.42 o 
   0  -6   4        4.55        5.90      4.39 o 
   1  -6   4      129.45      135.52      9.62 o 
   2  -6   4      175.84      165.44     10.82 o 
   3  -6   4       35.21       25.83     12.33 o 
   4  -6   4       48.73       42.89      7.97 o 
   5  -6   4       91.71       87.73      9.23 o 
   6  -6   4        8.14       -0.44      6.79 o 
   7  -6   4       53.02       57.64     14.79 o 
   8  -6   4       10.22       21.41     11.61 o 
 -11  -5   4       49.51       74.43     22.01 o 
 -10  -5   4       42.99       41.41      8.63 o 
  -9  -5   4        3.78        6.81      6.51 o 
  -8  -5   4       62.28       53.15      7.43 o 
  -7  -5   4      106.38      122.86      8.06 o 
  -6  -5   4       32.56       28.89      4.87 o 
  -5  -5   4       84.41       95.96      6.23 o 
  -4  -5   4       66.81       63.30      5.27 o 
  -3  -5   4      475.04      450.77     13.53 o 
  -2  -5   4      205.74      177.10      7.66 o 
  -1  -5   4      290.70      295.19      9.72 o 
   0  -5   4       34.23       37.93      4.70 o 
   1  -5   4      117.99      109.85      5.90 o 
   2  -5   4       35.55       25.86      4.05 o 
   3  -5   4        9.05       10.08      4.92 o 
   4  -5   4      104.61       97.74      8.67 o 
   5  -5   4       83.18       66.85      7.49 o 
   6  -5   4      444.00      456.61     25.14 o 
   7  -5   4       23.70       24.16     11.55 o 
   8  -5   4       23.05       18.36      6.83 o 
   9  -5   4        9.44       19.09      7.02 o 
  10  -5   4       40.04       33.80     10.64 o 
 -12  -4   4       23.08       30.53      8.73 o 
 -11  -4   4      107.62      108.80     10.77 o 
 -10  -4   4        5.16       10.99      7.25 o 
  -9  -4   4       60.86       63.38      8.95 o 
  -8  -4   4        2.28        3.07      5.89 o 
  -7  -4   4       24.85       18.94      4.14 o 
  -6  -4   4      273.49      287.02      8.59 o 
  -5  -4   4      157.56      166.25      6.18 o 
  -4  -4   4      268.21      300.16      8.30 o 
  -3  -4   4      263.98      280.18      9.77 o 
  -2  -4   4       26.53       29.31      3.52 o 
  -1  -4   4      179.39      168.19      6.31 o 
   0  -4   4       43.56       40.07      3.79 o 
   1  -4   4       23.81       19.68      3.13 o 
   2  -4   4      121.33      117.20      6.71 o 
   3  -4   4      372.32      362.15     13.56 o 
   4  -4   4      249.45      258.10     22.84 o 
   5  -4   4       81.27       69.90      6.74 o 
   6  -4   4       64.61       69.62      7.19 o 
   7  -4   4      680.11      694.15     28.13 o 
   8  -4   4      356.87      371.75     15.50 o 
   9  -4   4       26.73       33.37      6.82 o 
  10  -4   4       19.88       15.42      7.46 o 
  11  -4   4       11.42       22.89      9.03 o 
 -13  -3   4        7.33        2.45     12.22 o 
 -12  -3   4       34.36       43.53     24.33 o 
 -11  -3   4      127.82      101.11     14.22 o 
 -10  -3   4       68.32       59.97     11.09 o 
  -9  -3   4      116.95      118.28      9.07 o 
  -8  -3   4       86.28      105.20      6.98 o 
  -7  -3   4       18.45       17.70      5.47 o 
  -6  -3   4       52.57       48.34      4.58 o 
  -5  -3   4      103.40       97.53      6.11 o 
  -4  -3   4      105.23       97.62      4.27 o 
  -3  -3   4      175.93      148.88      5.01 o 
  -2  -3   4     1420.15     1324.11     26.74 o 
  -1  -3   4      820.93      808.07     16.64 o 
   0  -3   4      732.21      803.18     16.40 o 
   1  -3   4      632.66      691.21     16.78 o 
   2  -3   4      320.59      339.66      9.45 o 
   3  -3   4       14.40       14.17      3.13 o 
   4  -3   4      313.32      330.20      9.62 o 
   5  -3   4        4.11        8.19      3.16 o 
   6  -3   4       63.93       72.43      6.24 o 
   7  -3   4      294.91      273.44     11.95 o 
   8  -3   4      149.26      138.32      8.49 o 
   9  -3   4      267.25      260.89     10.52 o 
  10  -3   4        5.96        4.42      6.19 o 
  11  -3   4        0.77        9.27      8.05 o 
  12  -3   4       31.74       27.18     23.97 o 
 -14  -2   4       49.73       60.34     12.35 o 
 -13  -2   4       10.69       12.33      8.35 o 
 -12  -2   4      159.17      163.15     11.24 o 
 -11  -2   4      106.39      102.92     11.25 o 
 -10  -2   4       22.62       19.12      6.56 o 
  -9  -2   4       42.03       45.12      5.96 o 
  -8  -2   4       27.84       27.46      7.78 o 
  -7  -2   4      132.11      131.22      8.67 o 
  -6  -2   4      409.73      440.67     11.86 o 
  -5  -2   4       78.10       95.76      4.68 o 
  -4  -2   4     2519.33     2669.67     60.23 o 
  -3  -2   4     2265.25     2221.71     51.55 o 
  -2  -2   4      211.28      210.94      5.51 o 
  -1  -2   4     1345.78     1379.23     26.95 o 
   0  -2   4     1037.81      998.43     19.46 o 
   1  -2   4     1029.05     1014.75     23.74 o 
   2  -2   4      988.32     1100.30     24.72 o 
   3  -2   4       81.90       84.94      3.24 o 
   4  -2   4      912.25     1028.44     30.41 o 
   5  -2   4      286.86      303.39     11.37 o 
   6  -2   4      182.51      196.21     16.14 o 
   7  -2   4      228.90      212.22      8.47 o 
   8  -2   4       63.36       56.08      5.61 o 
   9  -2   4       10.08        9.41      5.08 o 
  10  -2   4       19.87        9.27      6.15 o 
  11  -2   4       69.43       75.32      8.78 o 
  12  -2   4       47.67       68.03     10.92 o 
  13  -2   4       18.50       22.59     10.12 o 
 -14  -1   4       24.93       26.68      9.76 o 
 -13  -1   4      158.77      178.97     26.46 o 
 -12  -1   4       12.18        9.28      7.61 o 
 -11  -1   4      187.38      196.76     11.76 o 
 -10  -1   4       13.09       13.78      5.22 o 
  -9  -1   4      102.66      103.46      6.01 o 
  -8  -1   4      126.04      109.91      5.94 o 
  -7  -1   4      331.23      326.56      9.81 o 
  -6  -1   4      402.85      357.64      8.72 o 
  -5  -1   4      570.98      569.47     12.31 o 
  -4  -1   4      146.15      144.14      5.96 o 
  -3  -1   4      594.49      601.78     17.52 o 
  -2  -1   4      582.06      551.03     13.54 o 
  -1  -1   4      374.29      410.41     10.29 o 
   0  -1   4     1427.24     1431.80     29.80 o 
   1  -1   4      309.61      281.55      7.55 o 
   2  -1   4      687.62      669.77     19.93 o 
   4  -1   4     1086.35     1245.21     35.22 o 
   5  -1   4      232.32      235.54      7.50 o 
   6  -1   4      953.26      972.37     31.05 o 
   7  -1   4       21.37       16.78      4.73 o 
   8  -1   4       22.22       -5.73      7.29 o 
   9  -1   4      499.20      479.67     17.91 o 
  11  -1   4       71.36       52.73     15.12 o 
  12  -1   4       40.93       35.91      9.81 o 
  13  -1   4       25.37       14.13      8.93 o 
 -14   0   4       12.25       10.82      8.25 o 
 -13   0   4       33.52       49.47     11.17 o 
 -12   0   4        3.30       -4.89      5.54 o 
 -11   0   4       91.76       75.38      6.77 o 
 -10   0   4       30.58       18.46      5.00 o 
  -9   0   4      481.42      502.02     14.33 o 
  -8   0   4      128.51      163.62      7.52 o 
  -7   0   4      357.68      362.54     10.61 o 
  -6   0   4      146.91      174.44      5.54 o 
  -5   0   4      396.54      409.14     11.85 o 
  -4   0   4       15.61       20.46      2.31 o 
  -3   0   4     4456.01     4082.57    140.38 o 
  -2   0   4      565.62      532.30     13.11 o 
  -1   0   4     1535.35     1434.51     33.89 o 
   0   0   4        7.04        7.83      1.31 o 
   1   0   4       13.40       12.91      1.40 o 
   2   0   4      579.51      608.06     27.11 o 
   3   0   4     2930.16     3242.02    108.24 o 
   4   0   4        0.00        1.68      1.78 o 
   5   0   4     1358.39     1463.50     57.28 o 
   6   0   4       41.19       42.43      3.55 o 
   7   0   4        7.25       17.31      3.13 o 
   9   0   4       76.13       66.98      6.85 o 
  10   0   4      306.90      307.93     13.29 o 
  11   0   4       21.00       43.37     14.00 o 
  12   0   4       14.43       27.35     18.15 o 
  13   0   4      106.17      108.30     16.43 o 
  14   0   4        9.07       22.89     14.72 o 
 -14   1   4       24.86       13.27      8.54 o 
 -13   1   4      158.81      132.99      9.58 o 
 -12   1   4       12.27       10.98      6.10 o 
 -11   1   4      187.65      193.70     11.75 o 
 -10   1   4       13.02        8.24      4.92 o 
  -9   1   4      102.90      105.01     11.54 o 
  -8   1   4      126.33      116.88      6.04 o 
  -7   1   4      330.43      318.62      8.68 o 
  -6   1   4      402.71      350.31      9.86 o 
  -5   1   4      572.43      554.76     13.78 o 
  -4   1   4      146.87      152.74      5.25 o 
  -3   1   4      595.73      613.64     11.36 o 
  -2   1   4      581.54      551.02     12.75 o 
  -1   1   4      375.53      411.21      8.32 o 
   0   1   4     1424.85     1414.01     42.38 o 
   1   1   4      309.26      270.11      7.44 o 
   2   1   4      688.87      662.84     15.86 o 
   4   1   4     1084.44     1195.94     26.75 o 
   5   1   4      232.61      217.90     14.72 o 
   6   1   4      952.14     1001.45     41.46 o 
   7   1   4       21.49       23.06      9.00 o 
   8   1   4       22.39        1.72      7.48 o 
   9   1   4      499.34      487.69     16.79 o 
  11   1   4       71.43       53.18     27.24 o 
  12   1   4       40.82       44.86     37.38 o 
  13   1   4       25.26       30.51     15.91 o 
 -14   2   4       49.61       65.53     19.43 o 
 -13   2   4       10.78        2.67      6.42 o 
 -12   2   4      159.21      138.68      8.56 o 
 -11   2   4      106.29       95.95      8.44 o 
 -10   2   4       22.74       14.84      4.79 o 
  -9   2   4       42.01       47.49      4.65 o 
  -8   2   4       27.74       31.33      4.07 o 
  -7   2   4      132.08      132.94      5.70 o 
  -6   2   4      409.76      427.98     10.72 o 
  -5   2   4       78.35       88.89      3.68 o 
  -4   2   4     2518.06     2642.78     56.40 o 
  -3   2   4     2265.60     2300.00     39.10 o 
  -2   2   4      209.98      209.52      5.59 o 
  -1   2   4     1347.05     1383.59     27.61 o 
   0   2   4     1038.84      962.10     22.11 o 
   1   2   4     1027.93     1037.06     25.22 o 
   2   2   4      987.29     1063.07     42.90 o 
   3   2   4       81.61       72.86      6.24 o 
   4   2   4      912.67      996.88     39.61 o 
   5   2   4      287.56      299.38     10.13 o 
   6   2   4      182.96      199.83      6.97 o 
   7   2   4      228.96      250.80     26.34 o 
   8   2   4       63.23       98.06     12.25 o 
   9   2   4        9.91        4.78     14.56 o 
  10   2   4       19.85       25.18     18.48 o 
  11   2   4       69.52       43.45     15.61 o 
  12   2   4       47.94       55.75     11.23 o 
  13   2   4       18.51       36.04     17.66 o 
 -13   3   4        7.34        7.62      8.01 o 
 -12   3   4       34.37       34.51      6.87 o 
 -11   3   4      128.06      110.53      7.89 o 
 -10   3   4       68.37       79.93      9.61 o 
  -9   3   4      116.78      122.10      6.41 o 
  -8   3   4       86.31       93.61     11.60 o 
  -7   3   4       18.49       22.52      3.58 o 
  -6   3   4       52.67       45.47      3.87 o 
  -5   3   4      103.54      107.44      4.33 o 
  -4   3   4      104.90      101.46      4.86 o 
  -3   3   4      176.37      158.84      5.67 o 
  -2   3   4     1420.68     1376.08     27.50 o 
  -1   3   4      821.56      798.86     18.94 o 
   0   3   4      733.05      789.17     18.83 o 
   1   3   4      632.29      679.12     16.78 o 
   2   3   4      321.49      345.21     10.25 o 
   3   3   4       14.37       17.98      4.15 o 
   4   3   4      313.49      348.66     11.20 o 
   5   3   4        4.13        2.93      3.96 o 
   6   3   4       63.86       72.50      7.47 o 
   7   3   4      294.93      280.27     11.07 o 
   8   3   4      149.05      158.26      9.31 o 
   9   3   4      267.21      270.22     19.10 o 
  10   3   4        6.05       18.43     13.38 o 
  11   3   4        0.76        7.36     11.73 o 
  12   3   4       31.67       53.94     16.10 o 
 -12   4   4       23.06       12.76      7.57 o 
 -11   4   4      107.70      100.13      9.66 o 
 -10   4   4        5.16        7.71      9.14 o 
  -9   4   4       60.87       64.25      5.80 o 
  -8   4   4        2.33        3.57      3.99 o 
  -7   4   4       24.83       29.42      4.22 o 
  -6   4   4      273.24      285.77      9.41 o 
  -5   4   4      157.45      179.63      7.15 o 
  -4   4   4      268.41      302.52      9.07 o 
  -3   4   4      264.02      282.70      8.36 o 
  -2   4   4       26.27       31.19      4.08 o 
  -1   4   4      179.46      153.37      6.59 o 
   0   4   4       43.64       40.98      4.89 o 
   1   4   4       23.62       20.70      4.77 o 
   2   4   4      121.41      126.11      8.20 o 
   3   4   4      372.19      364.00     16.67 o 
   4   4   4      249.29      265.73     10.40 o 
   5   4   4       81.33       66.10      7.51 o 
   6   4   4       64.33       66.30      7.69 o 
   7   4   4      680.45      681.83     19.66 o 
   8   4   4      357.20      346.67     13.54 o 
   9   4   4       26.76       47.66     13.28 o 
  10   4   4       19.91       12.96     13.16 o 
  11   4   4       11.44       23.58     12.07 o 
 -11   5   4       49.64       59.16     18.74 o 
 -10   5   4       43.03       36.37     11.12 o 
  -9   5   4        3.78       -6.32      9.49 o 
  -8   5   4       62.22       55.70     10.49 o 
  -7   5   4      106.42      100.60     10.62 o 
  -6   5   4       32.56       27.74      6.97 o 
  -5   5   4       84.28       83.28      7.74 o 
  -4   5   4       66.66       61.80      7.02 o 
  -3   5   4      475.41      457.57     14.81 o 
  -2   5   4      205.65      182.81      8.86 o 
  -1   5   4      290.77      274.33     19.26 o 
   0   5   4       34.38       42.82      6.06 o 
   1   5   4      118.45       91.48      9.76 o 
   2   5   4       35.45       30.16      6.29 o 
   3   5   4        8.96        7.49      5.90 o 
   4   5   4      104.27      106.06      9.84 o 
   5   5   4       83.11       87.73      9.93 o 
   6   5   4      443.84      478.52     19.43 o 
   7   5   4       23.59       14.24     10.57 o 
   8   5   4       22.94       15.02     11.18 o 
   9   5   4        9.44        9.32     12.73 o 
  10   5   4       40.13       53.47     14.75 o 
  -9   6   4       21.99       10.58     11.16 o 
  -8   6   4       12.08       17.20     11.72 o 
  -7   6   4       34.23       21.76     10.10 o 
  -6   6   4       15.45        9.69      9.32 o 
  -5   6   4        6.79       14.35     13.16 o 
  -4   6   4        5.33        0.13      7.31 o 
  -3   6   4       86.24       88.31      8.33 o 
  -2   6   4       35.28       49.98      7.62 o 
  -1   6   4       52.63       55.35      7.42 o 
   0   6   4        4.52        2.45      6.63 o 
   1   6   4      129.41      132.78      8.89 o 
   2   6   4      175.51      192.91     12.14 o 
   3   6   4       35.33       25.88      8.07 o 
   4   6   4       48.87       55.11      8.76 o 
   5   6   4       91.96       91.02     16.56 o 
   6   6   4        8.16        3.26     10.71 o 
   7   6   4       53.01       49.05     12.87 o 
   8   6   4       10.24       -4.93     12.74 o 
  -6   7   4        8.28        2.87     11.46 o 
  -5   7   4       11.08        8.44     11.04 o 
  -4   7   4        4.08        5.85     10.70 o 
  -3   7   4       11.01       12.80      9.53 o 
  -2   7   4       18.48       23.72     11.29 o 
  -1   7   4      157.41      139.82     10.58 o 
   0   7   4       40.75       38.94      9.82 o 
   1   7   4        7.44       10.24      8.36 o 
   2   7   4       32.06       37.84      9.28 o 
   3   7   4       46.23       47.42     10.00 o 
   4   7   4       72.24       84.65     18.53 o 
   5   7   4        1.34       -1.46     16.69 o 
  -6  -7   5        0.41       -1.90      7.98 o 
  -5  -7   5        7.59       -1.90      7.20 o 
  -4  -7   5        5.77       10.23      5.86 o 
  -3  -7   5       17.27       14.82      5.53 o 
  -2  -7   5      119.71      122.01     10.04 o 
  -1  -7   5       45.21       44.89      8.50 o 
   0  -7   5      106.65       96.82      9.68 o 
   1  -7   5        9.28       18.29      7.28 o 
   2  -7   5        0.71        4.52      6.49 o 
   3  -7   5       20.93       33.37      8.22 o 
   4  -7   5       34.24       48.99      9.67 o 
   5  -7   5       30.27       29.63      8.40 o 
  -9  -6   5       10.94       16.48      7.83 o 
  -8  -6   5        0.25        3.83      6.89 o 
  -7  -6   5        5.50        1.69      6.58 o 
  -6  -6   5       48.02       42.37      7.23 o 
  -5  -6   5       34.90       28.57      5.43 o 
  -4  -6   5       18.10       21.97      8.25 o 
  -3  -6   5       98.09       89.86      6.30 o 
  -2  -6   5       73.75       69.45      5.83 o 
  -1  -6   5       14.61       17.35      7.98 o 
   0  -6   5       19.51       30.70      7.17 o 
   1  -6   5       16.62       17.69      5.99 o 
   2  -6   5      130.96      140.95      9.79 o 
   3  -6   5       13.08       10.87      6.60 o 
   4  -6   5      127.62      136.51     10.85 o 
   5  -6   5      119.17      117.21     10.75 o 
   6  -6   5        7.22       13.44      8.96 o 
   7  -6   5       41.63       38.81      8.31 o 
   8  -6   5        2.00       -5.58     13.13 o 
 -11  -5   5       26.80       26.82      8.13 o 
 -10  -5   5       19.95       17.90      7.42 o 
  -9  -5   5       32.69       26.35     10.42 o 
  -8  -5   5       48.41       42.04      7.34 o 
  -7  -5   5        0.33        6.78      4.92 o 
  -6  -5   5       16.15       13.40      5.60 o 
  -5  -5   5      168.24      156.12     10.65 o 
  -4  -5   5       57.35       46.19      5.03 o 
  -3  -5   5       50.82       51.64      7.83 o 
  -2  -5   5      154.63      142.38     10.61 o 
  -1  -5   5       86.12       88.32      5.53 o 
   0  -5   5      153.80      149.71      6.58 o 
   1  -5   5       88.43      100.65      8.11 o 
   2  -5   5       54.95       51.22      6.93 o 
   3  -5   5      126.35      124.33      8.35 o 
   4  -5   5      142.51      130.20      9.27 o 
   5  -5   5       75.11       85.40      7.76 o 
   6  -5   5       63.10       54.04     10.41 o 
   7  -5   5      352.96      354.13     16.16 o 
   8  -5   5       48.51       64.63      8.82 o 
   9  -5   5       30.48       48.86      8.88 o 
  10  -5   5       14.09       11.74     11.10 o 
 -12  -4   5        4.20       10.58      9.55 o 
 -11  -4   5       76.74       73.56     20.79 o 
 -10  -4   5      217.56      198.41     12.58 o 
  -9  -4   5       44.08       52.63      8.22 o 
  -8  -4   5       22.69       26.14      6.66 o 
  -7  -4   5       34.46       36.88      5.02 o 
  -6  -4   5       32.79       42.01      4.30 o 
  -5  -4   5      260.30      267.96      8.02 o 
  -4  -4   5      661.00      698.99     15.81 o 
  -3  -4   5       76.56       81.51      4.99 o 
  -2  -4   5       26.07       27.97      3.43 o 
  -1  -4   5        0.91        2.81      2.71 o 
   0  -4   5      115.99      116.26      5.27 o 
   1  -4   5       39.52       42.11      4.16 o 
   2  -4   5      141.21      129.56      5.51 o 
   3  -4   5      350.88      341.21     13.60 o 
   4  -4   5       83.66       81.56      8.61 o 
   5  -4   5       32.52       32.57      5.57 o 
   6  -4   5      177.68      169.88      9.61 o 
   7  -4   5      165.57      187.34     10.46 o 
   8  -4   5      119.00      117.26     12.76 o 
   9  -4   5       17.38        7.49      7.97 o 
  11  -4   5        8.54        7.54      8.73 o 
 -13  -3   5       32.55       36.69      9.32 o 
 -12  -3   5       58.08       70.98      9.96 o 
 -11  -3   5      102.05      105.82     12.17 o 
 -10  -3   5      119.75      108.04      9.84 o 
  -9  -3   5       98.60       86.65      8.36 o 
  -8  -3   5      124.61      135.95      8.72 o 
  -7  -3   5       10.97       16.00      5.36 o 
  -6  -3   5        7.77        8.31      6.10 o 
  -5  -3   5       81.78       87.77      5.30 o 
  -4  -3   5      580.81      558.24     12.91 o 
  -3  -3   5      229.18      222.45      6.40 o 
  -2  -3   5       61.25       56.69      3.20 o 
  -1  -3   5      192.21      208.59      5.78 o 
   0  -3   5       64.77       54.23      3.26 o 
   1  -3   5      147.22      158.03      5.69 o 
   2  -3   5       83.38       87.25      7.24 o 
   3  -3   5      239.70      270.56      7.94 o 
   4  -3   5       20.42       17.64      8.43 o 
   5  -3   5       25.39       20.36      3.77 o 
   6  -3   5      101.36       91.93      6.89 o 
   7  -3   5      294.96      313.57     12.98 o 
   8  -3   5      252.16      276.73     12.37 o 
   9  -3   5      167.75      174.29     11.98 o 
  10  -3   5      126.27      132.64     10.94 o 
  11  -3   5       18.51       34.18     14.85 o 
  12  -3   5       28.25       39.59      9.08 o 
 -14  -2   5       65.40       76.48     12.52 o 
 -13  -2   5       82.57       77.28     11.12 o 
 -12  -2   5       54.41       35.89      9.44 o 
 -11  -2   5       39.66       44.18      8.22 o 
 -10  -2   5       96.48       89.49      8.69 o 
  -9  -2   5       62.89       69.35      7.16 o 
  -8  -2   5       16.39       18.40      5.17 o 
  -7  -2   5       75.68       73.30      4.42 o 
  -6  -2   5      471.43      439.58     12.21 o 
  -5  -2   5       98.79       97.90      4.94 o 
  -4  -2   5     1172.04     1183.85     28.97 o 
  -3  -2   5      110.06      103.95      4.60 o 
  -2  -2   5      725.41      730.16     15.15 o 
  -1  -2   5      569.67      615.29     12.77 o 
   0  -2   5     1115.28     1062.19     20.65 o 
   1  -2   5      746.36      748.86     15.05 o 
   3  -2   5      447.78      453.47     26.74 o 
   4  -2   5      448.97      489.84     11.97 o 
   5  -2   5        0.50        0.59      2.98 o 
   6  -2   5        3.52        2.46      5.37 o 
   7  -2   5       79.43       92.91      7.73 o 
   8  -2   5       69.90       73.81      5.74 o 
   9  -2   5       44.40       31.73      6.43 o 
  10  -2   5       45.16       35.91     18.93 o 
  11  -2   5       60.65       63.48     15.93 o 
  12  -2   5       20.10       11.71      7.58 o 
  13  -2   5        3.87       14.99      9.61 o 
 -14  -1   5        5.78        0.47      8.85 o 
 -13  -1   5       86.17      101.23     11.96 o 
 -12  -1   5       20.88       24.15      8.47 o 
 -11  -1   5       94.38       81.13      9.48 o 
 -10  -1   5       73.56       73.19     10.40 o 
  -9  -1   5       30.59       30.59      5.20 o 
  -8  -1   5      195.52      184.24      7.63 o 
  -7  -1   5       42.89       41.65      4.40 o 
  -6  -1   5      430.94      440.10     12.49 o 
  -5  -1   5      131.67      101.84      7.04 o 
  -4  -1   5      498.24      530.51     16.09 o 
  -3  -1   5       67.74       66.19      5.21 o 
  -2  -1   5     2985.27     2860.35     63.47 o 
  -1  -1   5      459.72      482.00     14.47 o 
   0  -1   5      401.58      366.82      7.87 o 
   1  -1   5      663.16      640.41     15.40 o 
   2  -1   5      198.97      191.06      6.21 o 
   3  -1   5      129.60      127.51      5.59 o 
   4  -1   5     1261.40     1314.76     37.85 o 
   5  -1   5       93.08       88.56      7.69 o 
   6  -1   5      198.91      189.61      7.73 o 
   7  -1   5       19.87       19.35      3.31 o 
   8  -1   5       27.82       35.19      7.46 o 
   9  -1   5      200.19      206.88     15.06 o 
  11  -1   5       44.40       31.09     10.47 o 
  12  -1   5       85.50       57.78     40.60 o 
  13  -1   5       30.78       68.69     15.34 o 
 -14   0   5      148.92      136.63     20.82 o 
 -13   0   5        8.47        6.78      7.34 o 
 -12   0   5      220.82      214.90     12.43 o 
 -11   0   5       12.53       20.35      6.40 o 
 -10   0   5        5.05       10.61      5.29 o 
  -9   0   5      195.10      211.52     10.91 o 
  -8   0   5       63.21       64.66      6.69 o 
  -7   0   5       86.49       94.54     11.30 o 
  -6   0   5     1679.60     1638.38     36.21 o 
  -5   0   5        6.32        8.98      2.63 o 
  -4   0   5      161.86      149.81      4.52 o 
  -3   0   5      310.98      289.66      8.41 o 
  -2   0   5     2438.26     2429.80     54.57 o 
  -1   0   5      682.19      665.83     13.64 o 
   0   0   5       52.14       52.93      2.20 o 
   1   0   5      105.96      108.98      3.42 o 
   2   0   5      100.14       97.39      3.33 o 
   3   0   5       27.94       20.42      4.12 o 
   4   0   5     1611.77     1957.41     55.15 o 
   5   0   5      478.69      518.43     13.63 o 
   6   0   5       32.53       35.98      3.63 o 
   7   0   5       78.78       94.72      8.09 o 
   8   0   5      443.13      413.79     29.87 o 
   9   0   5      149.01      146.54     15.15 o 
  10   0   5      172.65      154.70     20.71 o 
  11   0   5        0.62       21.24      9.71 o 
  12   0   5       10.79       10.63     13.13 o 
  13   0   5       29.67        0.26     15.03 o 
 -14   1   5        5.80        4.52      8.52 o 
 -13   1   5       86.22       70.67     10.43 o 
 -12   1   5       20.82       35.22      7.90 o 
 -11   1   5       94.26      108.50      7.47 o 
 -10   1   5       73.51       60.11      6.28 o 
  -9   1   5       30.52       34.38      4.33 o 
  -8   1   5      195.67      172.46      8.55 o 
  -7   1   5       42.86       39.90      4.08 o 
  -6   1   5      431.41      448.25     11.86 o 
  -5   1   5      131.57      120.05      5.62 o 
  -4   1   5      498.53      491.86     12.58 o 
  -3   1   5       67.50       70.96      3.00 o 
  -2   1   5     2986.35     2818.76     54.17 o 
  -1   1   5      460.08      444.92      9.95 o 
   0   1   5      402.02      360.44      9.19 o 
   1   1   5      663.75      605.86     14.79 o 
   2   1   5      199.70      209.65      6.88 o 
   3   1   5      128.85      115.38     11.24 o 
   4   1   5     1259.17     1307.92     36.77 o 
   5   1   5       93.29       79.94     10.58 o 
   6   1   5      198.15      192.42     15.21 o 
   7   1   5       20.12       42.03      8.10 o 
   8   1   5       27.91       23.47      9.00 o 
   9   1   5      200.80      220.90     18.59 o 
  11   1   5       44.33       46.83     15.89 o 
  12   1   5       85.58       41.04     43.76 o 
  13   1   5       30.90       22.09     22.75 o 
 -14   2   5       65.25       80.12     12.01 o 
 -13   2   5       82.34       72.13     10.41 o 
 -12   2   5       54.48       51.33      7.20 o 
 -11   2   5       39.56       39.31      7.26 o 
 -10   2   5       96.83       84.78      7.01 o 
  -9   2   5       62.98       59.52      5.55 o 
  -8   2   5       16.37       14.51      3.84 o 
  -7   2   5       75.35       79.14      6.76 o 
  -6   2   5      471.05      451.88     17.18 o 
  -5   2   5       98.47      100.62      3.92 o 
  -4   2   5     1170.37     1229.63     26.49 o 
  -3   2   5      110.69      105.41      3.68 o 
  -2   2   5      724.89      715.96     16.83 o 
  -1   2   5      569.89      596.41     14.48 o 
   0   2   5     1114.81     1009.45     39.35 o 
   1   2   5      747.00      723.04     17.52 o 
   3   2   5      447.51      455.21     15.33 o 
   4   2   5      449.46      454.63     44.35 o 
   5   2   5        0.48        0.90      1.78 o 
   6   2   5        3.54        6.53      5.47 o 
   7   2   5       79.51       69.21      9.37 o 
   8   2   5       69.95       69.28     12.94 o 
   9   2   5       44.44       26.50     10.15 o 
  10   2   5       45.09       30.89     14.46 o 
  11   2   5       60.38       44.33     18.45 o 
  12   2   5       20.18       34.85     32.05 o 
  13   2   5        3.81       12.01     12.70 o 
 -13   3   5       32.40       27.63      7.45 o 
 -12   3   5       58.14       82.11      8.39 o 
 -11   3   5      102.04      100.02      8.01 o 
 -10   3   5      119.60      121.91      6.98 o 
  -9   3   5       98.83       88.98      6.18 o 
  -8   3   5      124.61      124.38      6.45 o 
  -7   3   5       11.00       12.64      3.78 o 
  -6   3   5        7.77       13.57      3.48 o 
  -5   3   5       81.59       95.16      4.22 o 
  -4   3   5      581.33      581.14     13.35 o 
  -3   3   5      228.24      218.81      6.76 o 
  -2   3   5       61.41       60.97      3.90 o 
  -1   3   5      191.99      200.49      6.98 o 
   0   3   5       65.05       55.19      4.41 o 
   1   3   5      147.14      158.26      6.43 o 
   2   3   5       83.40       84.75      6.87 o 
   3   3   5      239.58      293.90     19.83 o 
   4   3   5       20.36       20.76      7.83 o 
   5   3   5       25.43       32.21      6.14 o 
   6   3   5      101.19      103.43      7.56 o 
   7   3   5      294.77      301.36     12.13 o 
   8   3   5      252.22      276.38     12.18 o 
   9   3   5      167.63      177.20     13.16 o 
  10   3   5      126.35      164.23     16.51 o 
  11   3   5       18.60       33.93     12.90 o 
  12   3   5       28.27       46.69     19.17 o 
 -12   4   5        4.18        0.90      7.97 o 
 -11   4   5       76.87       73.57      9.12 o 
 -10   4   5      217.10      217.96      8.91 o 
  -9   4   5       44.16       57.00      7.14 o 
  -8   4   5       22.71       39.62      5.10 o 
  -7   4   5       34.60       27.74      5.38 o 
  -6   4   5       32.81       34.05      6.38 o 
  -5   4   5      260.06      254.41      9.67 o 
  -4   4   5      661.16      700.82     16.47 o 
  -3   4   5       76.50       77.04      5.21 o 
  -2   4   5       26.16       30.74      4.02 o 
  -1   4   5        0.90        3.47      4.22 o 
   0   4   5      115.88      116.10      6.22 o 
   1   4   5       39.28       38.28      6.44 o 
   2   4   5      141.28      145.49      9.46 o 
   3   4   5      350.97      328.75     13.77 o 
   4   4   5       83.97       85.96      8.38 o 
   5   4   5       32.93       43.45      9.39 o 
   6   4   5      177.92      165.93      9.33 o 
   7   4   5      165.80      175.72     10.02 o 
   8   4   5      118.84      128.29      9.79 o 
   9   4   5       17.42       19.26     11.66 o 
  10   4   5        6.69        8.10     11.72 o 
  11   4   5        8.51       15.32     13.74 o 
 -11   5   5       26.73       28.33     12.31 o 
 -10   5   5       19.89       12.41     11.36 o 
  -9   5   5       32.68       22.99     10.41 o 
  -8   5   5       48.57       46.21      9.90 o 
  -7   5   5        0.34       -2.25      7.79 o 
  -6   5   5       16.09       14.96      8.36 o 
  -5   5   5      168.55      176.97     12.05 o 
  -4   5   5       57.24       53.99      6.68 o 
  -3   5   5       50.84       47.83      6.77 o 
  -2   5   5      154.36      152.04      7.97 o 
  -1   5   5       86.33       89.09      7.04 o 
   0   5   5      153.61      136.60     11.08 o 
   1   5   5       88.56       81.88      7.12 o 
   2   5   5       55.04       61.67      8.51 o 
   3   5   5      126.24      105.76     13.23 o 
   4   5   5      142.63      130.43     10.67 o 
   5   5   5       74.99       81.11     10.07 o 
   6   5   5       63.09       64.39     11.10 o 
   7   5   5      353.03      355.81     21.42 o 
   8   5   5       48.58       82.99     14.00 o 
   9   5   5       30.48       42.41     13.98 o 
  10   5   5       14.11       15.04     14.59 o 
  -9   6   5       10.98        6.75     11.89 o 
  -8   6   5        0.26       13.20     10.96 o 
  -7   6   5        5.52       14.73     10.85 o 
  -6   6   5       48.10       52.34     12.50 o 
  -5   6   5       34.95       32.08      9.77 o 
  -4   6   5       18.10       15.90      8.96 o 
  -3   6   5       98.22       90.18      8.44 o 
  -2   6   5       73.85       70.32      8.12 o 
  -1   6   5       14.59       19.46     10.58 o 
   0   6   5       19.44       26.73      7.31 o 
   1   6   5       16.64       15.82      7.01 o 
   2   6   5      131.15      145.75      9.43 o 
   3   6   5       13.13       12.32      7.07 o 
   4   6   5      127.62      130.33      9.93 o 
   5   6   5      119.32      130.36     12.84 o 
   6   6   5        7.24        0.57     12.76 o 
   7   6   5       41.48       79.82     14.03 o 
   8   6   5        1.99       -0.21     13.27 o 
  -6   7   5        0.42        6.06     12.38 o 
  -5   7   5        7.56       12.80     11.65 o 
  -4   7   5        5.77        1.29     10.65 o 
  -3   7   5       17.32        4.46     11.83 o 
  -2   7   5      119.82      128.89     11.12 o 
  -1   7   5       45.09       33.36     14.48 o 
   0   7   5      106.68      104.29     11.84 o 
   1   7   5        9.28       16.45      8.89 o 
   2   7   5        0.72        1.33      9.09 o 
   3   7   5       20.98       23.45      9.50 o 
   4   7   5       34.33       21.39     22.49 o 
   5   7   5       30.21       22.21     12.59 o 
  -5  -7   6       13.47       15.78      6.49 o 
  -4  -7   6        9.38       19.44      7.92 o 
  -3  -7   6        7.25       10.89      7.48 o 
  -2  -7   6       22.87       18.58      7.19 o 
  -1  -7   6       43.21       51.29     15.32 o 
   0  -7   6       40.95       50.21      8.82 o 
   1  -7   6       22.69       34.84      7.88 o 
   2  -7   6       13.04        3.26      7.12 o 
   3  -7   6       46.08       51.10      8.30 o 
   4  -7   6       23.06        8.52      8.21 o 
  -8  -6   6       10.64       18.39      8.88 o 
  -7  -6   6        0.07        5.32      6.61 o 
  -6  -6   6       76.84       90.24     22.35 o 
  -5  -6   6       20.18       22.64      5.22 o 
  -4  -6   6      134.30      127.63      7.85 o 
  -3  -6   6      199.62      182.22      8.81 o 
  -2  -6   6       44.95       41.21     16.42 o 
  -1  -6   6       44.15       36.19      6.57 o 
   0  -6   6       48.88       41.97      7.32 o 
   1  -6   6       57.56       44.60      7.69 o 
   2  -6   6       89.39       87.43      7.78 o 
   3  -6   6       44.23       38.52      6.62 o 
   4  -6   6       62.86       65.84      7.63 o 
   5  -6   6      180.16      197.18     13.46 o 
   6  -6   6       23.89       26.72      7.29 o 
   7  -6   6       14.73        9.72      7.68 o 
 -10  -5   6        6.46       10.04      7.22 o 
  -9  -5   6       17.26       22.35     11.66 o 
  -8  -5   6       40.78       46.45      7.87 o 
  -7  -5   6       25.06       26.99      6.05 o 
  -6  -5   6        1.33        3.75      4.72 o 
  -5  -5   6      343.98      330.62     11.48 o 
  -4  -5   6      108.12      105.71      6.36 o 
  -3  -5   6      341.17      357.23     15.46 o 
  -2  -5   6       11.26       14.31      4.15 o 
  -1  -5   6       39.21       32.91      4.19 o 
   0  -5   6       15.33        8.76      7.95 o 
   1  -5   6       92.36       83.73      7.20 o 
   2  -5   6       31.91       40.18      7.37 o 
   3  -5   6       75.37       85.38      6.98 o 
   4  -5   6       33.65       29.48     10.08 o 
   5  -5   6       31.59       30.77      6.65 o 
   6  -5   6        9.54       15.07      5.91 o 
   7  -5   6      223.56      209.08     12.15 o 
   8  -5   6       15.46       32.25     11.74 o 
   9  -5   6       14.73       18.93     15.03 o 
 -12  -4   6        3.19        0.45     11.06 o 
 -11  -4   6        5.57       -4.33      7.47 o 
 -10  -4   6       30.72       25.77      7.53 o 
  -9  -4   6       83.02       87.86      8.90 o 
  -8  -4   6      187.39      181.12     13.81 o 
  -7  -4   6       69.43       69.62      5.80 o 
  -6  -4   6      231.30      225.15      7.96 o 
  -5  -4   6       84.42       79.84      4.73 o 
  -4  -4   6       72.67       69.71      6.96 o 
  -3  -4   6       99.91      111.41      5.60 o 
  -2  -4   6       65.76       64.36      4.67 o 
  -1  -4   6       29.09       25.60      3.47 o 
   0  -4   6      253.51      247.92      8.14 o 
   1  -4   6      582.14      623.28     21.66 o 
   2  -4   6       59.95       67.22     14.24 o 
   3  -4   6      132.32      129.82     13.86 o 
   4  -4   6       70.36       70.75      6.29 o 
   5  -4   6      338.11      346.13     14.45 o 
   6  -4   6      407.62      394.16     16.00 o 
   7  -4   6      200.06      214.04     11.34 o 
   8  -4   6       35.85       24.00     14.25 o 
   9  -4   6        7.43        1.64      6.26 o 
  10  -4   6       12.87       20.31      8.27 o 
  11  -4   6       12.26       10.51      9.36 o 
 -13  -3   6       75.68       69.57     11.10 o 
 -12  -3   6       73.28       74.71     10.60 o 
 -11  -3   6       43.30       51.65     12.76 o 
 -10  -3   6       24.03       18.38      8.60 o 
  -9  -3   6       22.28       21.95      6.72 o 
  -8  -3   6       47.66       40.98      6.76 o 
  -7  -3   6       39.82       39.19      6.64 o 
  -6  -3   6      250.98      292.46     10.06 o 
  -5  -3   6       72.21       69.88      5.75 o 
  -4  -3   6      135.16      140.88      5.51 o 
  -3  -3   6      720.87      694.40     15.41 o 
  -2  -3   6      135.89      129.36      4.61 o 
  -1  -3   6       82.22       87.50      3.80 o 
   0  -3   6      271.34      284.28      7.23 o 
   1  -3   6      420.84      451.57     10.15 o 
   2  -3   6       29.37       31.13      4.39 o 
   3  -3   6       48.29       47.05      4.72 o 
   4  -3   6      236.98      242.12     10.60 o 
   5  -3   6       23.44       34.60      9.70 o 
   6  -3   6      146.45      163.14      8.86 o 
   7  -3   6      791.50      853.66     28.11 o 
   8  -3   6      304.29      340.68     14.19 o 
   9  -3   6       34.87       32.94     13.68 o 
  10  -3   6        9.87       33.55      7.18 o 
  11  -3   6       15.83       17.79     13.24 o 
  12  -3   6       21.11       20.26      8.88 o 
 -14  -2   6       20.98       26.92     15.04 o 
 -13  -2   6       24.21       24.13      9.71 o 
 -12  -2   6       61.73       71.22     14.25 o 
 -11  -2   6       66.82       70.00      8.73 o 
 -10  -2   6       11.35       13.42      8.74 o 
  -9  -2   6      144.96      149.77      9.60 o 
  -8  -2   6      126.29      108.75      8.05 o 
  -7  -2   6      347.57      350.17     11.49 o 
  -6  -2   6      154.34      153.70      6.73 o 
  -5  -2   6      208.45      239.64      9.75 o 
  -4  -2   6     1397.22     1282.38     36.14 o 
  -3  -2   6     3410.85     3369.88     76.09 o 
  -2  -2   6     1252.67     1316.54     27.34 o 
  -1  -2   6       53.02       47.37      3.42 o 
   0  -2   6       45.82       42.25      2.52 o 
   1  -2   6      417.26      401.88      8.97 o 
   2  -2   6      319.21      357.37     10.36 o 
   4  -2   6       77.16       85.09      5.28 o 
   5  -2   6       91.63      100.53      6.00 o 
   6  -2   6      115.92      126.35     10.64 o 
   7  -2   6      110.45      113.21      6.48 o 
   8  -2   6       45.36       45.11      5.85 o 
   9  -2   6       41.76       43.44      7.34 o 
  10  -2   6       34.01       25.84      6.78 o 
  11  -2   6       56.35       27.48     16.40 o 
  12  -2   6        4.26       17.27     20.86 o 
 -14  -1   6      127.44      116.58     12.45 o 
 -13  -1   6       79.97       70.95     10.35 o 
 -12  -1   6       16.56        4.40      7.33 o 
 -11  -1   6      143.86      139.18     11.35 o 
 -10  -1   6       53.73       47.55     11.81 o 
  -9  -1   6      101.89      104.10      8.26 o 
  -8  -1   6       37.77       40.04      4.88 o 
  -7  -1   6      445.28      413.92     18.44 o 
  -6  -1   6       99.97       90.37      5.85 o 
  -5  -1   6      638.81      655.36     17.09 o 
  -4  -1   6     1384.55     1404.80     32.64 o 
  -3  -1   6       46.50       50.95      4.25 o 
  -2  -1   6      113.78      117.58      5.46 o 
  -1  -1   6     2236.77     2133.47     49.10 o 
   0  -1   6      802.92      826.24     16.56 o 
   1  -1   6      120.92      119.90      4.62 o 
   2  -1   6      189.43      200.98      6.51 o 
   3  -1   6     1019.39     1071.77     30.58 o 
   5  -1   6      461.86      468.69     13.12 o 
   6  -1   6       57.01       66.13      4.67 o 
   7  -1   6      189.85      186.46      7.62 o 
   8  -1   6      149.12      152.31     10.55 o 
   9  -1   6      190.00      189.04     11.10 o 
  10  -1   6       35.91       47.33      8.75 o 
  11  -1   6       16.19        3.65     10.89 o 
  12  -1   6       36.59       25.97     14.12 o 
  13  -1   6        9.82       10.35     14.25 o 
 -14   0   6      139.60      138.14     12.22 o 
 -13   0   6       56.02       45.95      8.54 o 
 -12   0   6       13.62       20.04      8.28 o 
 -11   0   6       57.93       45.15      7.50 o 
 -10   0   6      297.21      279.99     12.82 o 
  -9   0   6        8.50       12.89      4.41 o 
  -8   0   6      372.84      366.64     10.96 o 
  -7   0   6       66.64       58.45      5.16 o 
  -6   0   6       93.19       76.29      7.34 o 
  -5   0   6       10.29        9.73      2.16 o 
  -4   0   6        4.69        3.79      2.40 o 
  -3   0   6      115.51      122.67      4.89 o 
  -2   0   6       75.66       65.46      3.23 o 
  -1   0   6        6.11        7.45      1.48 o 
   0   0   6       19.64       18.18      1.72 o 
   1   0   6      163.76      166.71      4.76 o 
   2   0   6       11.28        9.97      2.03 o 
   3   0   6        2.31        4.33      1.89 o 
   4   0   6      129.02      160.72     18.26 o 
   5   0   6     1151.28     1235.47     55.42 o 
   6   0   6       12.16       11.91      3.16 o 
   7   0   6      982.01      967.17     33.18 o 
   8   0   6       74.50       93.26     11.85 o 
  10   0   6      396.77      403.25     25.68 o 
  12   0   6        0.03       27.57     19.76 o 
  13   0   6        3.87        6.69     20.58 o 
 -14   1   6      127.30      140.46     11.88 o 
 -13   1   6       80.07       71.64     12.08 o 
 -12   1   6       16.60       22.94      7.02 o 
 -11   1   6      144.12      144.08      9.77 o 
 -10   1   6       53.52       48.46      6.79 o 
  -9   1   6      102.07       88.68      7.17 o 
  -8   1   6       37.84       39.42      4.79 o 
  -7   1   6      446.07      416.69     11.72 o 
  -6   1   6      100.06       95.20      5.06 o 
  -5   1   6      638.60      655.44     16.50 o 
  -4   1   6     1383.47     1353.04     27.62 o 
  -3   1   6       46.28       50.52      2.81 o 
  -2   1   6      114.45      112.86      3.82 o 
  -1   1   6     2236.34     2191.53     43.25 o 
   0   1   6      803.94      810.12     18.93 o 
   1   1   6      121.00      110.66      5.04 o 
   2   1   6      190.16      210.18      7.56 o 
   3   1   6     1017.98     1001.14     29.46 o 
   5   1   6      461.64      484.36     23.11 o 
   6   1   6       57.10       43.11     11.10 o 
   7   1   6      190.02      182.53     17.13 o 
   8   1   6      149.62      178.64     17.60 o 
   9   1   6      190.00      220.54     19.65 o 
  10   1   6       36.07       81.99     14.72 o 
  11   1   6       16.24       31.07     11.16 o 
  12   1   6       36.59        7.58     11.87 o 
  13   1   6        9.83       -6.86     15.31 o 
 -14   2   6       21.02       25.65      9.97 o 
 -13   2   6       24.26       34.11      9.31 o 
 -12   2   6       61.76       61.89     14.44 o 
 -11   2   6       66.79       69.17      7.57 o 
 -10   2   6       11.46       12.96      5.55 o 
  -9   2   6      145.17      145.74      7.22 o 
  -8   2   6      126.71      116.91      6.04 o 
  -7   2   6      347.77      360.45      9.90 o 
  -6   2   6      154.26      162.02      6.01 o 
  -5   2   6      208.54      234.91      8.05 o 
  -4   2   6     1397.39     1330.74     37.20 o 
  -3   2   6     3409.34     3391.00     71.72 o 
  -2   2   6     1254.95     1257.94     46.34 o 
  -1   2   6       53.11       43.58      3.58 o 
   0   2   6       45.64       43.06      3.49 o 
   1   2   6      417.96      400.36     13.77 o 
   2   2   6      319.55      365.79     17.81 o 
   4   2   6       77.39       71.21      5.46 o 
   5   2   6       91.56       99.05     14.74 o 
   6   2   6      115.91       99.90     13.71 o 
   7   2   6      110.67      140.80     14.28 o 
   8   2   6       45.51       58.96     23.35 o 
   9   2   6       41.94       29.75     12.02 o 
  10   2   6       33.86       19.58     14.37 o 
  11   2   6       56.51        9.93     16.60 o 
  12   2   6        4.23        0.27     11.92 o 
 -13   3   6       75.72       60.24      8.66 o 
 -12   3   6       73.22       77.97      8.11 o 
 -11   3   6       43.17       51.27      9.31 o 
 -10   3   6       23.97       29.66      5.35 o 
  -9   3   6       22.40       19.44      6.41 o 
  -8   3   6       47.71       45.43      4.89 o 
  -7   3   6       39.84       35.03      4.35 o 
  -6   3   6      251.02      306.01      9.01 o 
  -5   3   6       72.22       73.65      4.05 o 
  -4   3   6      135.36      149.12      5.83 o 
  -3   3   6      720.81      707.00     15.74 o 
  -2   3   6      135.83      125.12      7.08 o 
  -1   3   6       82.40       78.31      4.94 o 
   0   3   6      271.84      285.13      8.82 o 
   1   3   6      421.53      442.53     12.36 o 
   2   3   6       29.10       34.64      4.67 o 
   3   3   6       48.37       50.62      7.23 o 
   4   3   6      237.01      258.44     13.49 o 
   5   3   6       23.33       14.68      4.58 o 
   6   3   6      146.88      160.92     10.66 o 
   7   3   6      791.44      825.50     40.38 o 
   8   3   6      304.32      330.07     16.82 o 
   9   3   6       35.01       16.77     11.56 o 
  10   3   6        9.82       13.73     13.39 o 
  11   3   6       15.87       41.00     19.96 o 
  12   3   6       21.21       49.20     18.26 o 
 -12   4   6        3.22       -4.12      8.56 o 
 -11   4   6        5.49        0.41      6.38 o 
 -10   4   6       30.76       31.53      7.78 o 
  -9   4   6       83.05       87.94      6.66 o 
  -8   4   6      187.54      186.76      7.99 o 
  -7   4   6       69.47       68.69      5.54 o 
  -6   4   6      231.18      213.58     10.27 o 
  -5   4   6       84.52       80.04     10.23 o 
  -4   4   6       72.71       68.84      5.40 o 
  -3   4   6       99.78      108.40      5.82 o 
  -2   4   6       65.89       61.68      4.90 o 
  -1   4   6       29.16       23.46      6.38 o 
   0   4   6      253.10      253.29     14.54 o 
   1   4   6      582.98      640.04     20.01 o 
   2   4   6       60.10       47.69      8.05 o 
   3   4   6      132.47      135.31     10.81 o 
   4   4   6       70.19       60.24      7.57 o 
   5   4   6      337.87      348.55     13.04 o 
   6   4   6      407.63      389.67     13.91 o 
   7   4   6      200.42      185.76     13.33 o 
   8   4   6       35.95       44.35      9.19 o 
   9   4   6        7.36       -1.72      9.25 o 
  10   4   6       12.89        6.73     16.62 o 
  11   4   6       12.33        5.61     18.57 o 
 -10   5   6        6.45        4.54     14.71 o 
  -9   5   6       17.22       22.49     10.23 o 
  -8   5   6       40.78       53.87     10.68 o 
  -7   5   6       24.94       37.32      9.01 o 
  -6   5   6        1.34       -6.12      8.30 o 
  -5   5   6      343.89      347.79     16.40 o 
  -4   5   6      108.27      108.35      9.98 o 
  -3   5   6      341.51      360.07     12.75 o 
  -2   5   6       11.34        8.24      5.85 o 
  -1   5   6       39.26       31.49      6.20 o 
   0   5   6       15.32       12.16      5.96 o 
   1   5   6       92.49       78.09      8.88 o 
   2   5   6       32.08       31.07      8.12 o 
   3   5   6       75.16       59.68      9.30 o 
   4   5   6       33.55       30.85      9.17 o 
   5   5   6       31.58       46.62     10.10 o 
   6   5   6        9.62       19.08     10.67 o 
   7   5   6      223.74      240.74     15.83 o 
   8   5   6       15.48       18.16     12.24 o 
   9   5   6       14.77       -0.38     13.05 o 
  -8   6   6       10.65       24.30     17.59 o 
  -7   6   6        0.07        0.46     15.72 o 
  -6   6   6       76.83       75.62     11.22 o 
  -5   6   6       20.17       12.60      9.88 o 
  -4   6   6      133.98      130.97     11.68 o 
  -3   6   6      199.89      201.90     13.57 o 
  -2   6   6       45.04       33.11      8.18 o 
  -1   6   6       44.12       48.65     12.36 o 
   0   6   6       48.63       48.58      8.16 o 
   1   6   6       57.45       40.71      8.06 o 
   2   6   6       89.51       77.89      9.29 o 
   3   6   6       44.31       49.50     10.69 o 
   4   6   6       63.09       67.89     11.15 o 
   5   6   6      179.86      209.76     14.78 o 
   6   6   6       23.90       19.26     11.94 o 
   7   6   6       14.78       19.96     13.12 o 
  -5   7   6       13.52       30.43     30.89 o 
  -4   7   6        9.37        0.48     10.46 o 
  -3   7   6        7.26        7.56     11.44 o 
  -2   7   6       22.90       24.80     11.10 o 
  -1   7   6       43.17       54.78     16.16 o 
   0   7   6       40.79       40.61      9.57 o 
   1   7   6       22.67       25.22      9.28 o 
   2   7   6       13.04        8.74     15.23 o 
   3   7   6       46.05       49.65     10.33 o 
   4   7   6       23.16       13.41     12.54 o 
  -4  -7   7        7.39       -4.83      8.08 o 
  -3  -7   7       62.86       49.00      9.11 o 
  -2  -7   7        2.17       10.13      8.23 o 
  -1  -7   7       13.12       19.78     12.45 o 
   0  -7   7        9.59        9.54      7.63 o 
   1  -7   7       21.72       18.07      7.60 o 
   2  -7   7        2.97        1.03      7.58 o 
   3  -7   7       38.97       32.96     13.85 o 
  -8  -6   7        1.91        3.64      7.52 o 
  -7  -6   7       29.35       39.42      8.07 o 
  -6  -6   7        2.58        2.61      6.26 o 
  -5  -6   7       16.27       17.61      7.08 o 
  -4  -6   7       14.17       24.17      6.83 o 
  -3  -6   7       52.64       50.63     11.22 o 
  -2  -6   7       23.81       28.50      7.10 o 
  -1  -6   7       52.46       63.01      9.12 o 
   0  -6   7       48.44       37.89      6.87 o 
   1  -6   7        8.75       13.88      8.74 o 
   2  -6   7        3.22        6.31      7.70 o 
   3  -6   7       40.80       46.13      7.42 o 
   4  -6   7       49.28       63.87     16.05 o 
   5  -6   7       66.31       66.10     12.94 o 
   6  -6   7        5.28       18.30     13.84 o 
   7  -6   7       32.30       30.56      8.94 o 
 -10  -5   7       22.65       13.51      7.12 o 
  -9  -5   7        7.36       15.83      8.88 o 
  -8  -5   7       23.72       23.02     13.26 o 
  -7  -5   7        4.09       -2.65      5.73 o 
  -6  -5   7       78.16       74.90      7.15 o 
  -5  -5   7       47.05       51.77      5.68 o 
  -4  -5   7      162.72      142.82      7.34 o 
  -3  -5   7       39.43       44.09      5.36 o 
  -2  -5   7       55.33       60.19     10.65 o 
  -1  -5   7       54.45       35.32      6.23 o 
   0  -5   7       56.02       33.33      7.66 o 
   1  -5   7      234.93      218.53     22.44 o 
   2  -5   7        7.04        7.37      5.27 o 
   3  -5   7      103.03      111.14      8.39 o 
   4  -5   7      109.92      108.04      8.49 o 
   5  -5   7      153.86      152.12     10.28 o 
   6  -5   7       84.91       85.01      8.36 o 
   7  -5   7       12.66       20.41      7.08 o 
   8  -5   7        5.79        9.72      7.49 o 
   9  -5   7       56.48       68.80     14.66 o 
 -12  -4   7       19.42       14.67     10.10 o 
 -11  -4   7       10.07       10.46     14.55 o 
 -10  -4   7       12.09       13.93      8.15 o 
  -9  -4   7       34.25       31.21      8.01 o 
  -8  -4   7       39.22       28.63      6.63 o 
  -7  -4   7       82.77       82.02      6.42 o 
  -6  -4   7      119.55      104.41      6.43 o 
  -5  -4   7      610.19      613.55     14.98 o 
  -4  -4   7      137.79      127.97      6.49 o 
  -3  -4   7      191.92      178.61      7.17 o 
  -2  -4   7        7.39        3.00      3.04 o 
  -1  -4   7       10.58       12.21      5.11 o 
   0  -4   7      154.37      136.65      8.03 o 
   1  -4   7      335.46      321.44     13.49 o 
   2  -4   7       60.88       73.97      6.74 o 
   3  -4   7       49.10       46.83      5.94 o 
   4  -4   7      178.69      190.22      9.79 o 
   5  -4   7      282.04      292.74     13.71 o 
   6  -4   7      452.05      433.76     31.38 o 
   7  -4   7       54.42       55.57      7.88 o 
   8  -4   7        7.59        3.96      6.16 o 
   9  -4   7        3.89        5.83      8.46 o 
  10  -4   7       27.05       27.85      9.06 o 
 -13  -3   7       64.93       84.56     12.18 o 
 -12  -3   7       63.33       65.72     10.25 o 
 -11  -3   7      102.22       91.07     10.40 o 
 -10  -3   7       11.03        7.34      6.70 o 
  -9  -3   7      122.48      135.16     10.66 o 
  -8  -3   7       51.67       40.64      9.33 o 
  -7  -3   7       70.01       58.71      7.07 o 
  -6  -3   7       23.08       28.31      4.68 o 
  -5  -3   7     1385.83     1439.22     35.51 o 
  -4  -3   7      955.21      988.03     21.09 o 
  -3  -3   7      124.41      130.50      5.09 o 
  -2  -3   7       25.70       21.04      2.86 o 
  -1  -3   7      349.70      327.00      8.31 o 
   0  -3   7      125.79      133.47      4.53 o 
   1  -3   7       18.71       19.50      3.30 o 
   2  -3   7       87.78       78.87      5.90 o 
   3  -3   7       98.47      105.15      6.80 o 
   4  -3   7       14.00       13.36      3.63 o 
   6  -3   7      633.05      639.79     22.04 o 
   7  -3   7       52.91       60.90      7.21 o 
   8  -3   7       14.58       26.40      6.47 o 
   9  -3   7       55.46       35.19      7.94 o 
  10  -3   7       83.60      101.45     11.14 o 
  11  -3   7       84.11      105.76     10.85 o 
 -13  -2   7       67.87       52.85     11.08 o 
 -12  -2   7       15.57        6.86      8.35 o 
 -11  -2   7      162.60      172.69     12.05 o 
 -10  -2   7       95.57       79.54      8.14 o 
  -9  -2   7      136.99      110.03     17.89 o 
  -8  -2   7       29.76       35.13      6.52 o 
  -7  -2   7       77.59       72.03      5.46 o 
  -6  -2   7       12.23        8.48      3.72 o 
  -5  -2   7       85.11       83.36      8.86 o 
  -4  -2   7      159.13      171.96      8.47 o 
  -3  -2   7      935.08      946.46     27.07 o 
  -2  -2   7      531.71      596.01     13.18 o 
  -1  -2   7      224.68      262.15      6.69 o 
   0  -2   7      917.51      981.22     19.69 o 
   1  -2   7      195.66      185.03      7.00 o 
   2  -2   7      319.65      321.31     18.92 o 
   4  -2   7       20.48       22.88      3.91 o 
   5  -2   7       19.94       15.28      3.86 o 
   6  -2   7      385.89      385.44     14.23 o 
   7  -2   7      369.65      354.99     11.92 o 
   8  -2   7      133.11      130.61      7.51 o 
   9  -2   7       72.88       69.29     12.60 o 
  10  -2   7        6.21       22.79      6.31 o 
  11  -2   7        4.80        7.32     15.59 o 
  12  -2   7       16.63       18.13     21.90 o 
 -14  -1   7        6.78       12.95      8.53 o 
 -13  -1   7       29.43       28.11      8.70 o 
 -12  -1   7       55.28       31.66      7.21 o 
 -11  -1   7       15.76       23.41      6.97 o 
 -10  -1   7       37.14       46.81      8.15 o 
  -9  -1   7       53.24       64.47      8.15 o 
  -8  -1   7      588.50      632.73     17.52 o 
  -7  -1   7       87.23      101.70      6.13 o 
  -6  -1   7       85.09       91.24      5.41 o 
  -5  -1   7     1764.78     1714.52     40.55 o 
  -4  -1   7       20.64       19.87      3.09 o 
  -3  -1   7      242.83      233.71      8.08 o 
  -2  -1   7      142.89      143.51      5.63 o 
  -1  -1   7       82.03       74.73      3.39 o 
   0  -1   7      490.66      510.53     10.98 o 
   1  -1   7      175.49      171.13      6.19 o 
   2  -1   7       99.53       85.88      4.84 o 
   3  -1   7      401.53      415.15     13.89 o 
   4  -1   7       80.50       86.36     10.42 o 
   5  -1   7       72.78       82.91      5.13 o 
   6  -1   7      118.23      112.85      8.72 o 
   7  -1   7      144.40      160.85      8.00 o 
   8  -1   7      306.39      310.40     15.85 o 
   9  -1   7      352.93      366.10     15.54 o 
  10  -1   7       38.20       48.79     15.41 o 
  11  -1   7       13.85        0.38     15.61 o 
  12  -1   7       41.15       22.29     18.02 o 
 -14   0   7        6.26       11.63      9.04 o 
 -13   0   7       83.07       70.22     10.87 o 
 -12   0   7       17.30       10.09      7.05 o 
 -11   0   7        0.40        5.94      6.65 o 
 -10   0   7        0.32        7.43      8.05 o 
  -9   0   7       96.71       87.57      7.17 o 
  -8   0   7       91.48       99.40      6.18 o 
  -7   0   7        9.37        9.42      3.00 o 
  -6   0   7       24.06       31.11      3.51 o 
  -5   0   7       26.19       32.78      3.95 o 
  -4   0   7      340.77      375.60     10.95 o 
  -3   0   7      854.32      806.78     20.11 o 
  -2   0   7      923.48      885.80     18.12 o 
  -1   0   7     1001.61      984.58     33.53 o 
   0   0   7      916.99      915.95     17.52 o 
   1   0   7        1.35        3.06      2.53 o 
   2   0   7      295.82      310.28      8.63 o 
   3   0   7     1945.94     2233.39     54.89 o 
   4   0   7       34.05       27.48     10.06 o 
   5   0   7      261.70      306.58     15.67 o 
   6   0   7       95.33       95.42      5.94 o 
   7   0   7       15.25       10.20      3.47 o 
   8   0   7      137.18      119.32     16.85 o 
   9   0   7        3.69        2.82     15.44 o 
  10   0   7       48.44       21.52     20.95 o 
  12   0   7        1.03       21.00     18.21 o 
  13   0   7       33.47       20.99     24.35 o 
 -14   1   7        6.75        9.77     14.16 o 
 -13   1   7       29.55       36.00      9.39 o 
 -12   1   7       55.12       50.01      9.76 o 
 -11   1   7       15.77       13.41     11.55 o 
 -10   1   7       37.26       40.46     11.04 o 
  -9   1   7       53.20       42.50      5.51 o 
  -8   1   7      588.22      571.65     16.01 o 
  -7   1   7       87.16       94.54      5.56 o 
  -6   1   7       85.21       93.73      6.02 o 
  -5   1   7     1765.18     1716.34     34.38 o 
  -4   1   7       20.56       21.99      2.80 o 
  -3   1   7      243.31      230.45      7.99 o 
  -2   1   7      142.89      146.97      5.96 o 
  -1   1   7       82.18       79.38      5.27 o 
   0   1   7      490.70      510.55     12.77 o 
   1   1   7      175.21      165.33      5.29 o 
   2   1   7       99.13       87.18      5.94 o 
   3   1   7      402.03      408.54     13.47 o 
   5   1   7       72.70       91.26      9.96 o 
   6   1   7      118.68      115.50     12.83 o 
   7   1   7      144.56      117.12     15.76 o 
   8   1   7      306.22      292.47     22.80 o 
   9   1   7      351.99      322.20     24.86 o 
  10   1   7       38.24       34.25     31.15 o 
  11   1   7       13.92       28.73     12.54 o 
  12   1   7       41.37       49.86     52.57 o 
 -13   2   7       68.08       91.86     20.50 o 
 -12   2   7       15.54        9.93      7.67 o 
 -11   2   7      162.90      169.16     11.60 o 
 -10   2   7       95.29       89.13      7.16 o 
  -9   2   7      136.94      119.18      7.96 o 
  -8   2   7       29.80       38.02      4.63 o 
  -7   2   7       77.99       67.12      4.73 o 
  -6   2   7       12.34       10.73      3.09 o 
  -5   2   7       85.17       96.25      4.66 o 
  -4   2   7      159.82      164.54      7.49 o 
  -3   2   7      936.02      967.39     20.23 o 
  -2   2   7      532.03      608.82     18.73 o 
  -1   2   7      224.02      254.21      7.74 o 
   0   2   7      918.62      953.58     22.43 o 
   1   2   7      195.63      182.23      8.60 o 
   2   2   7      320.39      331.13     12.62 o 
   3   2   7      455.36      261.92     14.26 o 
   4   2   7       20.34       17.42     11.12 o 
   5   2   7       19.96       11.61      4.56 o 
   6   2   7      386.21      357.37     12.74 o 
   7   2   7      370.13      404.95     23.23 o 
   8   2   7      133.06      125.51     16.89 o 
   9   2   7       72.78       80.54     17.42 o 
  10   2   7        6.20       19.10     11.74 o 
  11   2   7        4.80        3.38     15.54 o 
  12   2   7       16.71       31.66     20.89 o 
 -13   3   7       65.13       59.23      9.95 o 
 -12   3   7       63.53       53.71      9.28 o 
 -11   3   7      102.28       99.30      8.41 o 
 -10   3   7       10.95        7.68      4.96 o 
  -9   3   7      122.66      129.01      7.34 o 
  -8   3   7       51.66       47.90      6.07 o 
  -7   3   7       70.30       65.64      5.28 o 
  -6   3   7       23.11       21.91      4.38 o 
  -5   3   7     1386.70     1493.55     39.93 o 
  -4   3   7      954.89      989.62     25.57 o 
  -3   3   7      124.45      120.66      7.21 o 
  -2   3   7       25.75       27.60      4.21 o 
  -1   3   7      349.12      326.30      9.84 o 
   0   3   7      125.48      126.67      6.13 o 
   1   3   7       18.86       27.67      4.64 o 
   2   3   7       87.16       80.64      5.61 o 
   3   3   7       98.78       99.52      8.24 o 
   4   3   7       13.97        1.97      4.36 o 
   6   3   7      632.93      639.18     32.69 o 
   7   3   7       53.02       50.74      9.95 o 
   8   3   7       14.59       13.76      8.81 o 
   9   3   7       55.56       70.56     13.74 o 
  10   3   7       83.90       83.09     17.14 o 
  11   3   7       84.12       75.00     16.52 o 
 -12   4   7       19.51       11.85      9.34 o 
 -11   4   7       10.00        4.94      6.68 o 
 -10   4   7       12.15        6.87      5.77 o 
  -9   4   7       34.13       37.03     10.21 o 
  -8   4   7       39.12       29.89      5.46 o 
  -7   4   7       82.50       75.18      5.59 o 
  -6   4   7      119.53      111.02      9.30 o 
  -5   4   7      610.14      628.83     18.46 o 
  -4   4   7      137.69      154.61      8.23 o 
  -3   4   7      192.37      194.08      8.89 o 
  -2   4   7        7.37        4.30      4.33 o 
  -1   4   7       10.60       11.66      4.17 o 
   0   4   7      154.51      139.33      7.12 o 
   1   4   7      335.94      345.68     18.38 o 
   2   4   7       61.01       69.50      8.08 o 
   3   4   7       49.34       42.97      7.38 o 
   4   4   7      178.23      193.48     11.60 o 
   5   4   7      282.68      316.07     16.78 o 
   6   4   7      452.31      413.27     29.13 o 
   7   4   7       54.26       74.84      9.21 o 
   8   4   7        7.48       22.10      9.14 o 
   9   4   7        3.90       -6.83      9.91 o 
  10   4   7       27.00       42.56     14.99 o 
 -10   5   7       22.63       49.34     28.16 o 
  -9   5   7        7.34       12.49     10.84 o 
  -8   5   7       23.82       18.83     10.67 o 
  -7   5   7        4.06       -4.09      9.16 o 
  -6   5   7       78.19       90.53     10.40 o 
  -5   5   7       46.68       44.39      9.61 o 
  -4   5   7      162.66      141.05     11.36 o 
  -3   5   7       39.52       31.10     15.90 o 
  -2   5   7       55.66       54.53      7.09 o 
  -1   5   7       54.32       28.43      6.60 o 
   0   5   7       55.91       45.36     12.64 o 
   1   5   7      234.60      220.92     12.13 o 
   2   5   7        7.05        6.91      6.28 o 
   3   5   7      103.08      119.12     12.83 o 
   4   5   7      110.01       92.37     10.55 o 
   5   5   7      153.94      150.82     12.59 o 
   6   5   7       84.81      100.59     16.26 o 
   7   5   7       12.66       15.67     11.43 o 
   8   5   7        5.77       11.99     12.95 o 
   9   5   7       56.54       80.60     15.45 o 
  -8   6   7        1.91        1.57     11.79 o 
  -7   6   7       29.39       32.41     14.94 o 
  -6   6   7        2.57        0.29     10.84 o 
  -5   6   7       16.30       14.09     18.34 o 
  -4   6   7       14.17       16.52      9.81 o 
  -3   6   7       52.76       73.69     10.48 o 
  -2   6   7       23.78       27.43      9.52 o 
  -1   6   7       52.41       62.17     10.83 o 
   0   6   7       48.47       43.29      8.22 o 
   1   6   7        8.74       -2.69      7.36 o 
   2   6   7        3.20        9.48      7.61 o 
   3   6   7       40.78       27.18     10.09 o 
   4   6   7       49.37       47.70      9.35 o 
   5   6   7       66.17       86.70     12.72 o 
   6   6   7        5.29        2.78     11.96 o 
   7   6   7       32.38       46.06     14.53 o 
  -4   7   7        7.37        2.71     15.90 o 
  -3   7   7       62.78       56.90     13.09 o 
  -2   7   7        2.17        2.83     11.50 o 
  -1   7   7       13.15        7.02     11.00 o 
   0   7   7        9.60        9.65     10.62 o 
   1   7   7       21.70       23.05      9.58 o 
   2   7   7        2.96        2.92      9.27 o 
   3   7   7       39.03       40.12     10.47 o 
  -3  -7   8       25.45       18.02      7.91 o 
  -2  -7   8        8.19        7.97     10.94 o 
  -1  -7   8        8.01       15.36     13.67 o 
   0  -7   8        6.33       10.51      7.93 o 
   1  -7   8        0.57        1.25      9.16 o 
   2  -7   8       32.27       34.92      8.38 o 
  -8  -6   8       12.30       14.39     10.49 o 
  -7  -6   8       31.73       25.34      7.51 o 
  -6  -6   8        0.86        4.73      9.63 o 
  -5  -6   8      126.03      125.39     17.20 o 
  -4  -6   8       25.16       41.14      7.65 o 
  -3  -6   8       30.10       13.76     15.39 o 
  -2  -6   8        9.16        8.57      6.31 o 
  -1  -6   8      188.73      195.39     11.70 o 
   0  -6   8       13.86       10.23      5.97 o 
   1  -6   8       12.63       13.77      6.41 o 
   2  -6   8       63.71       43.32      7.97 o 
   3  -6   8       12.54        4.13      6.44 o 
   4  -6   8       47.53       45.96      9.42 o 
   5  -6   8        6.92        1.73      7.39 o 
   6  -6   8       43.73       31.76      8.14 o 
 -10  -5   8       16.35       24.17      7.70 o 
  -9  -5   8        6.40       -2.03      7.14 o 
  -8  -5   8        8.18       17.70      6.52 o 
  -7  -5   8       30.25       30.45      6.80 o 
  -6  -5   8       52.36       50.45      6.54 o 
  -5  -5   8        0.27       -3.53      4.64 o 
  -4  -5   8      101.62       96.44     11.28 o 
  -3  -5   8       17.39       18.75      9.73 o 
  -2  -5   8       49.64       45.46      6.38 o 
  -1  -5   8      155.96      129.45      9.26 o 
   0  -5   8       25.42       32.96      6.76 o 
   1  -5   8      117.11      121.99     14.43 o 
   2  -5   8      366.95      372.86     30.89 o 
   3  -5   8        1.49       -2.04      5.41 o 
   4  -5   8      196.11      208.88     11.76 o 
   5  -5   8       57.93       63.75     10.60 o 
   6  -5   8      176.01      181.73     11.72 o 
   7  -5   8       14.51       17.56      7.68 o 
   8  -5   8        1.46        3.67      7.56 o 
 -11  -4   8        0.79       -2.87      8.55 o 
 -10  -4   8       36.59       44.23      8.97 o 
  -9  -4   8       16.49       18.31      7.74 o 
  -8  -4   8      124.52      131.94     10.24 o 
  -7  -4   8        2.72       11.29      4.50 o 
  -6  -4   8      169.71      159.89      6.90 o 
  -5  -4   8      313.12      281.34      9.96 o 
  -4  -4   8       61.30       57.68      5.10 o 
  -3  -4   8       68.22       62.03      5.28 o 
  -2  -4   8      156.66      162.64      6.83 o 
  -1  -4   8      224.97      261.08     12.11 o 
   0  -4   8       47.35       36.28      5.89 o 
   1  -4   8       30.89       22.94      4.68 o 
   2  -4   8      118.18      112.72      8.03 o 
   3  -4   8       10.10        4.50      4.35 o 
   4  -4   8       30.30       22.04      5.29 o 
   5  -4   8       67.21       59.84      7.80 o 
   6  -4   8       93.83       89.90      7.87 o 
   7  -4   8       44.38       38.77      7.18 o 
   8  -4   8       22.41        9.15     13.34 o 
   9  -4   8       34.01       45.66     17.25 o 
  10  -4   8        6.63      -10.73     16.40 o 
 -12  -3   8        8.53        9.44      8.85 o 
 -11  -3   8       15.23       17.16      7.77 o 
 -10  -3   8       60.47       48.70      8.17 o 
  -9  -3   8       74.88       85.19     12.43 o 
  -8  -3   8       17.41       23.16      6.03 o 
  -7  -3   8       86.41       85.50      7.59 o 
  -6  -3   8       40.58       34.30      6.08 o 
  -5  -3   8      462.16      408.97     12.75 o 
  -4  -3   8      114.41      112.34      5.22 o 
  -3  -3   8       10.63       13.65      3.96 o 
  -2  -3   8       15.17        9.62      2.60 o 
  -1  -3   8      226.36      222.78      6.71 o 
   0  -3   8       42.45       37.77      4.04 o 
   1  -3   8       13.49       10.26      3.50 o 
   2  -3   8      221.01      220.81      8.36 o 
   3  -3   8       28.12       27.29      8.83 o 
   4  -3   8       30.65       20.88      8.94 o 
   6  -3   8      359.55      378.87     14.69 o 
   7  -3   8       23.66       29.42      6.25 o 
   8  -3   8       48.02       40.42      8.48 o 
   9  -3   8       16.45       14.63      6.74 o 
  10  -3   8        9.04        5.40      8.45 o 
  11  -3   8        3.18      -13.82     20.04 o 
 -13  -2   8       42.04       75.74     11.78 o 
 -12  -2   8       22.87        6.92     10.83 o 
 -11  -2   8       84.44       60.89     10.20 o 
 -10  -2   8       32.16       33.24      7.27 o 
  -9  -2   8      138.63      123.91      9.50 o 
  -8  -2   8      117.07      126.74     15.61 o 
  -7  -2   8      180.98      183.79      8.05 o 
  -6  -2   8       35.47       29.79      4.26 o 
  -5  -2   8      770.58      756.73     19.80 o 
  -4  -2   8      283.11      301.19     11.10 o 
  -3  -2   8       63.53       66.69      6.83 o 
  -2  -2   8       42.78       43.10      4.80 o 
  -1  -2   8       37.04       40.27      3.78 o 
   0  -2   8       68.18       85.36      3.43 o 
   1  -2   8      422.46      409.47     11.95 o 
   2  -2   8       69.86       66.58      4.28 o 
   3  -2   8       77.40       74.63      7.60 o 
   5  -2   8       60.00       50.09      5.26 o 
   6  -2   8      243.72      246.04     12.70 o 
   7  -2   8       52.26       49.76      5.65 o 
   8  -2   8      212.57      200.23     11.47 o 
   9  -2   8       10.01       13.99      6.44 o 
  10  -2   8       22.48        8.83     14.84 o 
  11  -2   8       25.95       21.95     26.34 o 
  12  -2   8        3.03       -2.26     14.70 o 
 -14  -1   8       11.50        4.49     10.81 o 
 -13  -1   8       23.14       17.82      7.82 o 
 -12  -1   8       19.46       20.58      7.96 o 
 -11  -1   8        3.85       -3.29      7.11 o 
 -10  -1   8       69.57       73.46      7.62 o 
  -9  -1   8       92.76       97.75     11.39 o 
  -8  -1   8      315.45      314.31     11.26 o 
  -7  -1   8      338.10      341.03     11.49 o 
  -6  -1   8      564.78      553.74     15.54 o 
  -5  -1   8      122.12      118.00      6.30 o 
  -4  -1   8      133.68      129.50      8.60 o 
  -3  -1   8      220.81      205.63     12.33 o 
  -2  -1   8      457.69      463.81     12.37 o 
  -1  -1   8       93.93       90.34      6.11 o 
   0  -1   8       65.82       66.10      2.97 o 
   1  -1   8     1107.43     1136.89     52.70 o 
   2  -1   8      551.59      581.67     18.83 o 
   3  -1   8      397.41      394.57     11.64 o 
   4  -1   8       53.98       54.42      4.26 o 
   5  -1   8      390.16      417.09     12.51 o 
   6  -1   8       70.36       72.19      5.46 o 
   7  -1   8       98.91       90.07      6.89 o 
   8  -1   8       39.64        5.79     14.28 o 
   9  -1   8       21.28       25.34     12.72 o 
  10  -1   8       13.29        0.60     11.14 o 
  11  -1   8        0.75        9.18     12.11 o 
  12  -1   8        1.24       65.30     23.22 o 
 -14   0   8        2.25       12.00      8.91 o 
 -13   0   8        6.60        6.17      8.93 o 
 -12   0   8      252.57      257.03     14.78 o 
 -11   0   8       12.87        7.08      6.23 o 
 -10   0   8       23.47       18.82      6.25 o 
  -9   0   8       44.47       36.08      7.19 o 
  -8   0   8       29.36       34.29      7.46 o 
  -7   0   8       23.73       22.93      5.36 o 
  -6   0   8        9.17       15.91      3.56 o 
  -5   0   8        1.55        4.59      2.86 o 
  -4   0   8       67.19       55.75      5.97 o 
  -3   0   8      161.25      172.09      6.46 o 
  -2   0   8       48.50       43.63      3.59 o 
  -1   0   8      982.94     1043.57     21.38 o 
   0   0   8      298.45      263.25      7.00 o 
   1   0   8      261.88      249.63      8.24 o 
   2   0   8       12.75       15.86      2.47 o 
   3   0   8      104.90      101.00      7.52 o 
   4   0   8     1054.01     1149.77     48.85 o 
   5   0   8      217.47      234.57     12.51 o 
   6   0   8       97.78      106.08     16.11 o 
   7   0   8       44.61       56.20      7.62 o 
   8   0   8       88.39       74.42     53.08 o 
   9   0   8       43.04       34.24     12.22 o 
  10   0   8      238.78      285.03     23.25 o 
  11   0   8      120.29       50.06     45.23 o 
  12   0   8       10.18       11.40     13.88 o 
 -14   1   8       11.57       10.94      8.60 o 
 -13   1   8       23.15       31.68      8.25 o 
 -12   1   8       19.50       15.81      8.24 o 
 -11   1   8        3.84        4.53     13.00 o 
 -10   1   8       69.86       51.50      7.05 o 
  -9   1   8       92.76       72.43      9.90 o 
  -8   1   8      315.45      326.42     16.79 o 
  -7   1   8      337.46      353.55     10.50 o 
  -6   1   8      564.62      547.13     27.89 o 
  -5   1   8      122.22      112.01      4.79 o 
  -4   1   8      133.66      142.60      5.44 o 
  -3   1   8      221.60      217.33      7.45 o 
  -2   1   8      456.04      457.44     18.49 o 
  -1   1   8       93.81       94.74      4.66 o 
   0   1   8       65.82       69.76      4.77 o 
   1   1   8     1107.30     1078.51     21.52 o 
   2   1   8      552.11      588.23     33.64 o 
   3   1   8      397.43      423.72     24.85 o 
   4   1   8       53.69       48.66      8.77 o 
   5   1   8      390.01      412.21     21.59 o 
   6   1   8       70.08       62.54     11.72 o 
   7   1   8       98.95       73.62     14.46 o 
   8   1   8       39.77       31.89     39.22 o 
   9   1   8       21.19       15.56     14.41 o 
  10   1   8       13.27       -3.15     11.76 o 
  11   1   8        0.77       16.22     34.93 o 
  12   1   8        1.25       41.04     19.32 o 
 -13   2   8       41.98       55.98     10.67 o 
 -12   2   8       22.85       31.02     10.47 o 
 -11   2   8       84.64       78.42      9.87 o 
 -10   2   8       32.29       31.58      6.05 o 
  -9   2   8      138.27      147.92     18.55 o 
  -8   2   8      116.94      129.85      6.37 o 
  -7   2   8      180.64      179.76      6.82 o 
  -6   2   8       35.53       38.53      4.27 o 
  -5   2   8      770.55      752.06     18.70 o 
  -4   2   8      283.11      290.04      9.10 o 
  -3   2   8       63.44       70.35      7.51 o 
  -2   2   8       42.69       47.00      5.63 o 
  -1   2   8       37.10       30.44      3.60 o 
   0   2   8       68.19       79.88      5.23 o 
   1   2   8      422.30      407.66     14.66 o 
   2   2   8       69.72       63.53      6.34 o 
   3   2   8       77.91       76.53      7.58 o 
   5   2   8       60.24       36.18     13.35 o 
   6   2   8      243.13      236.54     16.98 o 
   7   2   8       52.35       52.81     46.30 o 
   8   2   8      212.27      206.55     19.54 o 
   9   2   8        9.99       -9.63     18.13 o 
  10   2   8       22.37       16.01     17.17 o 
  11   2   8       25.99        0.34     12.77 o 
  12   2   8        3.03       -5.04     14.57 o 
 -12   3   8        8.46       12.05      7.85 o 
 -11   3   8       15.28        8.70      7.71 o 
 -10   3   8       60.41       68.37      7.99 o 
  -9   3   8       74.95       75.15      6.17 o 
  -8   3   8       17.46       23.65      4.71 o 
  -7   3   8       86.56       95.15      5.76 o 
  -6   3   8       40.59       48.04      4.62 o 
  -5   3   8      462.06      402.40     10.91 o 
  -4   3   8      114.39      121.71      7.96 o 
  -3   3   8       10.56       27.21      5.16 o 
  -2   3   8       15.14       11.23      3.69 o 
  -1   3   8      226.19      238.19      8.22 o 
   0   3   8       42.52       46.14      5.18 o 
   1   3   8       13.58       11.27      3.97 o 
   2   3   8      221.57      226.60      8.68 o 
   3   3   8       28.10       40.43     12.71 o 
   4   3   8       30.51       34.32     14.07 o 
   5   3   8      308.90      129.87     13.69 o 
   6   3   8      359.45      325.34     34.65 o 
   7   3   8       23.61       15.41      8.50 o 
   8   3   8       48.05       48.89     15.58 o 
   9   3   8       16.45        2.58     13.95 o 
  10   3   8        9.03       30.82     20.09 o 
  11   3   8        3.17        2.78     21.95 o 
 -11   4   8        0.80        8.67      7.72 o 
 -10   4   8       36.55       39.66      7.25 o 
  -9   4   8       16.53       24.39      5.53 o 
  -8   4   8      124.54      127.61      7.47 o 
  -7   4   8        2.70       -2.27      8.56 o 
  -6   4   8      170.02      168.20      9.43 o 
  -5   4   8      313.30      292.67     13.54 o 
  -4   4   8       61.33       66.47      6.95 o 
  -3   4   8       68.34       61.59      6.71 o 
  -2   4   8      156.79      161.58     12.15 o 
  -1   4   8      225.12      235.63     14.53 o 
   0   4   8       47.34       35.87      5.14 o 
   1   4   8       30.80       32.90      9.08 o 
   2   4   8      118.02      131.40      9.59 o 
   3   4   8       10.18        5.11      5.50 o 
   4   4   8       30.21       14.49      6.77 o 
   5   4   8       67.18       64.39      7.70 o 
   6   4   8       93.88       93.55     13.98 o 
   7   4   8       44.43       50.26      9.44 o 
   8   4   8       22.41       25.48     10.21 o 
   9   4   8       34.09       73.01     25.21 o 
  10   4   8        6.66       13.08     15.61 o 
 -10   5   8       16.38       25.36     12.47 o 
  -9   5   8        6.40        7.31     11.33 o 
  -8   5   8        8.19       15.98     11.60 o 
  -7   5   8       30.32       27.75     10.35 o 
  -6   5   8       52.43       54.59     10.52 o 
  -5   5   8        0.28       -1.88      8.37 o 
  -4   5   8      101.71       95.49     10.70 o 
  -3   5   8       17.50       22.64      8.25 o 
  -2   5   8       49.81       35.58     18.23 o 
  -1   5   8      156.15      114.02     14.20 o 
   0   5   8       25.36       19.22      6.46 o 
   1   5   8      116.87      113.68      9.99 o 
   2   5   8      366.84      349.99     15.87 o 
   3   5   8        1.50        6.53      8.70 o 
   4   5   8      196.45      214.61     13.74 o 
   5   5   8       58.11       64.61     12.19 o 
   6   5   8      175.96      187.51     14.96 o 
   7   5   8       14.44       15.05     12.80 o 
   8   5   8        1.45        5.27     12.73 o 
  -8   6   8       12.30        8.63     12.59 o 
  -7   6   8       31.77       49.98     20.12 o 
  -6   6   8        0.87       -8.00     10.89 o 
  -5   6   8      125.87      119.68     12.23 o 
  -4   6   8       25.10       21.73     10.97 o 
  -3   6   8       30.06       13.93     10.30 o 
  -2   6   8        9.20        7.86     10.03 o 
  -1   6   8      189.07      209.30     14.22 o 
   0   6   8       13.91       16.62      9.28 o 
   1   6   8       12.63        1.67      7.84 o 
   2   6   8       63.79       55.72     10.61 o 
   3   6   8       12.61        4.48     13.85 o 
   4   6   8       47.54       42.80     13.47 o 
   5   6   8        6.88        9.08     12.12 o 
   6   6   8       43.73       37.89     13.70 o 
  -3   7   8       25.53       20.90     12.07 o 
  -2   7   8        8.16       28.88     12.52 o 
  -1   7   8        8.02        8.84     13.96 o 
   0   7   8        6.33       14.49     11.92 o 
   1   7   8        0.57        3.82     11.99 o 
   2   7   8       32.18       28.35     12.45 o 
  -7  -6   9       20.39       23.13      7.56 o 
  -6  -6   9        8.13       31.68     11.06 o 
  -5  -6   9        8.35       -5.84      6.94 o 
  -4  -6   9       64.54       53.23     13.86 o 
  -3  -6   9       25.76       15.81      7.26 o 
  -2  -6   9        6.01        3.90      6.77 o 
  -1  -6   9       19.47       12.70      6.61 o 
   0  -6   9       10.34       18.82      6.40 o 
   1  -6   9       24.61       33.20      7.86 o 
   2  -6   9        6.31        7.48      8.73 o 
   3  -6   9       25.52       22.99      6.79 o 
   4  -6   9       27.35       39.92      8.27 o 
   5  -6   9       31.46       38.04      9.15 o 
  -9  -5   9       13.29        9.95      7.15 o 
  -8  -5   9       37.59       28.89      7.66 o 
  -7  -5   9        8.77       10.16      9.25 o 
  -6  -5   9       63.93       60.66      9.84 o 
  -5  -5   9      220.25      219.77      9.48 o 
  -4  -5   9        5.65       14.31      6.65 o 
  -3  -5   9       24.18       31.36      6.70 o 
  -2  -5   9      103.00      113.43     13.87 o 
  -1  -5   9      115.01       98.23     14.48 o 
   0  -5   9      273.56      282.09     13.40 o 
   1  -5   9       56.51       48.87      6.66 o 
   2  -5   9        3.93        8.60      5.90 o 
   3  -5   9        6.39       11.32      5.71 o 
   4  -5   9       12.85       21.99      6.32 o 
   5  -5   9        5.80        8.89      6.81 o 
   6  -5   9       23.75       28.64      7.21 o 
   7  -5   9        0.65        5.25      9.43 o 
   8  -5   9       19.82       21.75      8.71 o 
 -11  -4   9       26.45       42.28      9.39 o 
 -10  -4   9        2.23        3.72      8.39 o 
  -9  -4   9       44.45       48.81     18.94 o 
  -8  -4   9       14.80       22.59      8.81 o 
  -7  -4   9       56.72       48.42      6.17 o 
  -6  -4   9       30.41       29.34     11.11 o 
  -5  -4   9      323.95      328.52     11.36 o 
  -4  -4   9       91.19       89.19      9.84 o 
  -3  -4   9       22.06       22.92      3.98 o 
  -2  -4   9       69.09       62.46      7.18 o 
  -1  -4   9       10.01        8.60      4.68 o 
   0  -4   9       17.74        8.43      4.98 o 
   1  -4   9       49.10       63.83      6.40 o 
   2  -4   9      338.37      320.34     14.00 o 
   3  -4   9       30.53       41.30      6.13 o 
   4  -4   9       56.07       60.46      6.50 o 
   5  -4   9      261.58      274.96     13.38 o 
   6  -4   9      133.25      142.54      9.80 o 
   7  -4   9       21.11       19.91      7.23 o 
   8  -4   9       12.25        5.77      6.93 o 
   9  -4   9       24.82       16.00     14.37 o 
 -12  -3   9        9.44       -0.39      9.43 o 
 -11  -3   9       55.77       54.70     10.17 o 
 -10  -3   9       18.38        8.68      9.58 o 
  -9  -3   9      103.15      127.79     10.21 o 
  -8  -3   9      156.09      167.73     10.42 o 
  -7  -3   9       70.88       64.28      7.71 o 
  -6  -3   9      918.11      934.20     28.73 o 
  -5  -3   9     1044.86      988.80     29.67 o 
  -4  -3   9       56.33       55.09      4.46 o 
  -3  -3   9       43.00       39.37      3.77 o 
  -2  -3   9      218.61      231.17      7.04 o 
  -1  -3   9       71.48       79.54      5.44 o 
   0  -3   9      298.47      305.22     10.31 o 
   1  -3   9      252.78      255.21      9.19 o 
   2  -3   9       31.44       27.23      4.24 o 
   3  -3   9      212.45      237.59     11.09 o 
   4  -3   9       72.04       68.26      9.25 o 
   5  -3   9      863.44     1007.28     72.00 o 
   6  -3   9      437.82      408.06     16.23 o 
   7  -3   9       27.66       24.56      6.12 o 
   8  -3   9       24.37       31.37      5.82 o 
   9  -3   9        7.74       14.03     11.50 o 
  10  -3   9        0.37       15.04     15.06 o 
 -13  -2   9       18.29       15.60      9.19 o 
 -12  -2   9       72.24       39.82      9.92 o 
 -11  -2   9        3.15       19.23     15.72 o 
 -10  -2   9        4.68        1.10      8.35 o 
  -9  -2   9      227.82      241.79     15.34 o 
  -8  -2   9       67.46       71.31      9.46 o 
  -7  -2   9       45.72       42.21      5.70 o 
  -6  -2   9       16.93       22.66      4.53 o 
  -5  -2   9        6.46        0.88      3.56 o 
  -4  -2   9       54.40       46.35      5.71 o 
  -3  -2   9      234.11      195.20     20.49 o 
  -2  -2   9       55.67       67.68      4.20 o 
  -1  -2   9      916.12      961.09     20.18 o 
   0  -2   9      245.91      267.00     10.55 o 
   1  -2   9      287.12      314.15     10.10 o 
   2  -2   9      666.68      735.12     19.09 o 
   3  -2   9      194.95      177.89      8.74 o 
   4  -2   9      277.45      287.81     11.67 o 
   5  -2   9      202.98      236.53     10.65 o 
   6  -2   9       97.01       82.03      6.43 o 
   7  -2   9       16.02       21.16      5.25 o 
   8  -2   9       59.61       58.63      6.97 o 
   9  -2   9       18.99       23.00     14.26 o 
  10  -2   9        1.10       -6.83     12.05 o 
  11  -2   9       40.40       23.10     27.47 o 
 -13  -1   9        6.84        8.95      8.26 o 
 -12  -1   9       24.04       30.38     12.02 o 
 -11  -1   9       81.86       83.67      9.21 o 
 -10  -1   9      234.52      237.85     12.82 o 
  -9  -1   9       60.58       54.29      7.31 o 
  -8  -1   9       28.95       24.81      4.61 o 
  -7  -1   9       23.33       21.84      4.67 o 
  -6  -1   9       48.49       44.46      4.48 o 
  -5  -1   9      134.48      148.46      6.69 o 
  -4  -1   9        7.75        8.26      3.15 o 
  -3  -1   9       66.54       69.95      4.71 o 
  -2  -1   9      463.75      482.88     13.20 o 
  -1  -1   9       65.63       74.12      3.48 o 
   0  -1   9       31.07       30.06      2.53 o 
   1  -1   9      122.01      124.55      5.57 o 
   2  -1   9      170.70      168.70      6.62 o 
   3  -1   9       77.63       76.54      7.88 o 
   4  -1   9       98.64      106.89     12.08 o 
   5  -1   9       43.15       36.87     10.37 o 
   6  -1   9      155.07      159.43      7.48 o 
   7  -1   9       16.98       14.46      7.68 o 
   8  -1   9       58.90       10.86     12.32 o 
   9  -1   9      169.78      155.57     21.50 o 
  10  -1   9       28.55       14.40     20.65 o 
  11  -1   9       25.50        6.03     16.32 o 
  12  -1   9        2.83        5.54     16.24 o 
 -13   0   9       10.98        3.89      7.88 o 
 -12   0   9       77.46       80.74      9.91 o 
 -11   0   9        3.75        0.32      5.84 o 
 -10   0   9        4.61        4.36      6.56 o 
  -9   0   9        0.20        3.16      5.30 o 
  -8   0   9        1.66       -0.81      3.86 o 
  -7   0   9       63.20       59.27      6.69 o 
  -6   0   9       15.87       26.31      3.87 o 
  -5   0   9        7.20        5.26      3.12 o 
  -4   0   9      593.07      607.73     16.46 o 
  -3   0   9      172.46      171.27      6.75 o 
  -2   0   9      511.53      498.61     11.37 o 
  -1   0   9       13.87       18.95      3.76 o 
   0   0   9        7.84       10.48      2.51 o 
   1   0   9      396.83      465.36     12.22 o 
   2   0   9        5.81        4.45      2.27 o 
   3   0   9      207.11      171.45     11.97 o 
   4   0   9       36.69       30.56      4.02 o 
   5   0   9        0.72        1.05      5.25 o 
   6   0   9        0.39       -3.51      5.44 o 
   7   0   9       31.45       12.62      9.62 o 
   8   0   9       74.74       30.25     37.51 o 
   9   0   9       11.89      -10.53     16.54 o 
  10   0   9       13.94      -11.29     11.85 o 
  11   0   9        0.00       34.73     21.13 o 
  12   0   9       19.38       24.29     20.93 o 
 -13   1   9        6.78        4.85      7.47 o 
 -12   1   9       24.19       24.37      7.15 o 
 -11   1   9       81.97       74.22      8.79 o 
 -10   1   9      234.87      247.00     12.63 o 
  -9   1   9       60.67       46.23      6.26 o 
  -8   1   9       28.91       32.61     10.66 o 
  -7   1   9       23.34       17.71      4.91 o 
  -6   1   9       48.44       45.09      4.90 o 
  -5   1   9      134.58      147.55      6.88 o 
  -4   1   9        7.71        7.62      2.63 o 
  -3   1   9       66.98       71.63      3.92 o 
  -2   1   9      463.64      483.14     11.32 o 
  -1   1   9       65.80       73.24      4.22 o 
   0   1   9       31.07       30.60      4.76 o 
   1   1   9      122.03      117.33      4.29 o 
   2   1   9      170.40      158.24      7.11 o 
   3   1   9       77.68       77.69      5.98 o 
   4   1   9       98.83       67.27     10.51 o 
   5   1   9       43.22       50.97     10.05 o 
   6   1   9      154.59      159.35     14.97 o 
   7   1   9       16.96        9.88     14.17 o 
   8   1   9       59.09       22.09     37.38 o 
   9   1   9      170.18      177.27     22.05 o 
  10   1   9       28.53       19.13     15.82 o 
  11   1   9       25.55       27.55     18.30 o 
  12   1   9        2.80       -3.44     18.81 o 
 -13   2   9       18.19        3.71      8.42 o 
 -12   2   9       72.35       64.64      9.04 o 
 -11   2   9        3.15       -0.33      7.26 o 
 -10   2   9        4.63       -0.79      9.32 o 
  -9   2   9      227.82      216.41     10.04 o 
  -8   2   9       67.75       68.90      5.90 o 
  -7   2   9       45.84       41.26      4.37 o 
  -6   2   9       16.79       14.04      3.69 o 
  -5   2   9        6.56        7.34      4.08 o 
  -4   2   9       54.60       53.97      4.69 o 
  -3   2   9      233.92      221.07      7.44 o 
  -2   2   9       55.55       52.86      6.46 o 
  -1   2   9      915.99      982.64     24.62 o 
   0   2   9      246.79      245.48      8.34 o 
   1   2   9      287.22      305.86     10.21 o 
   2   2   9      666.27      704.85     18.46 o 
   3   2   9      194.98      188.22      8.62 o 
   4   2   9      277.27      311.57     21.30 o 
   5   2   9      202.82      235.11     13.17 o 
   6   2   9       97.04      119.94     16.00 o 
   7   2   9       16.09       50.44     15.48 o 
   8   2   9       59.49       93.60     17.42 o 
   9   2   9       18.95       -0.91     18.13 o 
  10   2   9        1.11       37.08     17.80 o 
  11   2   9       40.43       43.58     41.14 o 
 -12   3   9        9.47        2.71      8.07 o 
 -11   3   9       55.83       46.84      9.52 o 
 -10   3   9       18.41        8.68      5.71 o 
  -9   3   9      103.41      108.76      8.21 o 
  -8   3   9      156.30      169.38      8.90 o 
  -7   3   9       71.37       75.54      5.67 o 
  -6   3   9      918.11      952.03     21.43 o 
  -5   3   9     1045.01     1013.64     22.28 o 
  -4   3   9       55.97       52.72     11.30 o 
  -3   3   9       42.94       40.17      7.19 o 
  -2   3   9      218.37      221.75     10.93 o 
  -1   3   9       71.56       64.30      5.58 o 
   0   3   9      298.71      328.55     10.38 o 
   1   3   9      253.04      235.08      9.09 o 
   2   3   9       31.78       37.19      5.83 o 
   3   3   9      212.23      220.38     16.21 o 
   4   3   9       71.50       74.85     18.98 o 
   5   3   9      863.12      846.00     29.80 o 
   6   3   9      438.17      427.80     26.12 o 
   7   3   9       27.53       23.45      9.44 o 
   8   3   9       24.30        6.32     13.46 o 
   9   3   9        7.73       25.02     14.91 o 
  10   3   9        0.38       31.61     14.70 o 
 -11   4   9       26.35        1.97      8.24 o 
 -10   4   9        2.20       12.75      6.39 o 
  -9   4   9       44.46       50.47      6.52 o 
  -8   4   9       14.71       14.55      6.64 o 
  -7   4   9       56.68       47.14      8.02 o 
  -6   4   9       30.37       39.31     10.30 o 
  -5   4   9      323.60      333.89     12.87 o 
  -4   4   9       91.29       84.73     12.48 o 
  -3   4   9       22.10       32.00      6.55 o 
  -2   4   9       69.16       68.80      8.61 o 
  -1   4   9        9.88       16.83      5.69 o 
   0   4   9       17.65       10.37      4.90 o 
   1   4   9       49.36       56.30      6.70 o 
   2   4   9      338.75      353.12     12.34 o 
   3   4   9       30.57       33.40      7.82 o 
   4   4   9       56.13       64.67     12.19 o 
   5   4   9      261.83      287.04     14.32 o 
   6   4   9      132.87      143.86     25.02 o 
   7   4   9       21.12       29.46      9.81 o 
   8   4   9       12.25       18.89     11.09 o 
   9   4   9       24.84       51.84     14.04 o 
  -9   5   9       13.32       30.03     12.34 o 
  -8   5   9       37.62       29.66     11.56 o 
  -7   5   9        8.76        9.57     11.09 o 
  -6   5   9       63.80       65.37     10.20 o 
  -5   5   9      220.47      251.41     18.63 o 
  -4   5   9        5.65       19.36      9.37 o 
  -3   5   9       24.20       39.70      9.55 o 
  -2   5   9      102.91       90.57     16.21 o 
  -1   5   9      114.91       80.01     12.89 o 
   0   5   9      272.92      299.51     20.46 o 
   1   5   9       56.44       51.00     13.11 o 
   2   5   9        3.90        6.22      6.84 o 
   3   5   9        6.44        5.30      7.23 o 
   4   5   9       12.85       17.94      8.29 o 
   5   5   9        5.80        4.73     10.94 o 
   6   5   9       23.78       23.83     11.95 o 
   7   5   9        0.65        6.36     11.05 o 
   8   5   9       19.86       32.53     14.56 o 
  -7   6   9       20.41       35.09     12.51 o 
  -6   6   9        8.08       -2.71     11.69 o 
  -5   6   9        8.40       15.92     11.39 o 
  -4   6   9       64.47       73.34     12.72 o 
  -3   6   9       25.72       20.82     10.65 o 
  -2   6   9        6.00       14.09      9.95 o 
  -1   6   9       19.53       15.78     10.90 o 
   0   6   9       10.37       23.01     10.71 o 
   1   6   9       24.71       13.49     10.34 o 
   2   6   9        6.33        7.37     10.38 o 
   3   6   9       25.64       15.49     12.64 o 
   4   6   9       27.35       21.78     13.53 o 
   5   6   9       31.50       42.40     13.21 o 
  -6  -6  10       14.91       21.42     11.17 o 
  -5  -6  10       15.89       14.06      7.92 o 
  -4  -6  10       27.43       45.94      8.90 o 
  -3  -6  10       24.86       33.83      8.35 o 
  -2  -6  10       51.76       45.52      8.26 o 
  -1  -6  10       21.52       34.56      7.58 o 
   0  -6  10       11.53       -0.32      6.67 o 
   1  -6  10       26.38       23.76     12.58 o 
   2  -6  10       48.17       59.35     18.00 o 
   4  -6  10       20.21       24.82     12.36 o 
  -9  -5  10        3.15        4.30      7.89 o 
  -8  -5  10       32.60       40.58      7.85 o 
  -7  -5  10       26.21       33.96      6.84 o 
  -6  -5  10      101.71       83.93      9.45 o 
  -5  -5  10       96.26       84.45      9.20 o 
  -4  -5  10        9.99       16.26      8.07 o 
  -3  -5  10       42.92       49.01      7.35 o 
  -2  -5  10        7.45        7.53      9.50 o 
  -1  -5  10        5.78        2.54      6.10 o 
   0  -5  10       51.31       49.62      7.37 o 
   1  -5  10       89.86       81.29      8.19 o 
   2  -5  10        4.24       -0.08      5.97 o 
   3  -5  10       57.68       57.19      7.63 o 
   4  -5  10      184.43      181.50     11.96 o 
   5  -5  10       47.14       64.79     10.38 o 
   6  -5  10        1.77        1.74     12.03 o 
   7  -5  10        0.42       11.33     13.11 o 
 -11  -4  10        3.18       14.13     10.55 o 
 -10  -4  10       24.63       45.44      9.09 o 
  -9  -4  10        1.20        8.58      7.64 o 
  -8  -4  10       57.90       63.86      7.68 o 
  -7  -4  10      266.22      232.77     21.44 o 
  -6  -4  10      324.94      306.37     13.14 o 
  -5  -4  10       38.75       34.77      4.94 o 
  -4  -4  10       16.51       36.71      6.49 o 
  -3  -4  10        6.62        3.41      5.38 o 
  -2  -4  10      204.63      193.17     10.68 o 
  -1  -4  10      132.05      114.81      7.83 o 
   0  -4  10       24.07       33.54     11.73 o 
   1  -4  10      174.09      204.85     10.98 o 
   2  -4  10      141.26      136.71      9.24 o 
   3  -4  10       80.75       65.98      8.56 o 
   4  -4  10       24.18       29.44      6.97 o 
   5  -4  10       22.31       22.50      6.91 o 
   6  -4  10       46.65       39.74      7.57 o 
   7  -4  10        9.56       11.41      7.10 o 
   8  -4  10        9.12       25.01      7.62 o 
   9  -4  10        2.48       14.24     10.16 o 
 -12  -3  10       16.77       24.31     14.05 o 
 -11  -3  10       31.82       28.47     12.81 o 
 -10  -3  10        4.89        7.83      8.17 o 
  -9  -3  10        6.77        2.81      8.32 o 
  -8  -3  10       34.29       34.43      7.11 o 
  -7  -3  10       25.07       23.66      5.49 o 
  -6  -3  10      462.07      459.47     16.51 o 
  -5  -3  10      156.13      152.68      7.23 o 
  -4  -3  10      125.52      126.93      6.40 o 
  -3  -3  10       18.67       17.71      3.36 o 
  -2  -3  10       30.67       33.70      5.17 o 
  -1  -3  10      355.93      345.06     11.67 o 
   0  -3  10       86.36       79.52      5.66 o 
   1  -3  10      134.20      128.52      6.72 o 
   2  -3  10       35.34       35.15      4.55 o 
   3  -3  10       29.45       35.55     11.46 o 
   4  -3  10      145.69      141.39     15.42 o 
   5  -3  10       53.83       66.09      6.88 o 
   6  -3  10      176.57      168.11     24.64 o 
   7  -3  10        9.17        8.53      8.19 o 
   8  -3  10       32.80       30.52     10.62 o 
   9  -3  10       17.27       19.14     20.75 o 
  10  -3  10       14.01       -7.86     21.22 o 
 -12  -2  10       14.10        4.57      8.24 o 
 -11  -2  10       87.67       92.83     10.42 o 
 -10  -2  10        1.53        9.69     14.51 o 
  -9  -2  10      197.43      212.52     12.29 o 
  -8  -2  10       51.55       48.78      6.01 o 
  -7  -2  10      122.44      126.08      7.80 o 
  -6  -2  10      114.93      120.57      7.28 o 
  -5  -2  10      116.73      126.50      9.45 o 
  -4  -2  10        3.32       -1.53      3.40 o 
  -3  -2  10       13.55       12.82      2.87 o 
  -2  -2  10       62.62       52.39      3.77 o 
  -1  -2  10       97.29       97.45      5.84 o 
   0  -2  10       97.93       98.85      5.68 o 
   1  -2  10       37.23       51.22      4.80 o 
   2  -2  10       64.83       54.90      4.63 o 
   3  -2  10      200.94      210.06      8.72 o 
   4  -2  10      283.54      299.90     14.22 o 
   5  -2  10      318.71      375.13     14.95 o 
   6  -2  10       43.61       32.87      9.81 o 
   7  -2  10       86.68       89.80     10.33 o 
   8  -2  10       16.70       18.78      8.14 o 
   9  -2  10       24.85       11.97     14.24 o 
  10  -2  10        4.29       11.29     14.67 o 
  11  -2  10       24.66       -5.90     16.90 o 
 -13  -1  10       65.31       74.85     11.18 o 
 -12  -1  10       41.31       31.79      8.53 o 
 -11  -1  10       10.45        8.90      6.88 o 
 -10  -1  10       74.85       69.48      7.65 o 
  -9  -1  10      114.97      110.80      8.92 o 
  -8  -1  10       39.14       44.82      5.59 o 
  -7  -1  10      176.53      165.73      7.84 o 
  -6  -1  10       12.51       14.36      5.97 o 
  -5  -1  10       15.39       11.27      4.89 o 
  -4  -1  10       89.82      103.95      5.97 o 
  -3  -1  10      273.72      292.84      9.57 o 
  -2  -1  10      604.63      653.24     19.62 o 
  -1  -1  10       60.08       54.96      3.17 o 
   0  -1  10      573.13      530.53     20.65 o 
   1  -1  10      151.32      168.72      6.72 o 
   2  -1  10      236.27      251.14      8.50 o 
   3  -1  10       96.53       92.70      5.58 o 
   4  -1  10      281.63      270.95     11.06 o 
   5  -1  10      134.57      119.90      9.95 o 
   6  -1  10      211.91      236.94     24.22 o 
   7  -1  10      172.61      168.20     14.57 o 
   8  -1  10       40.96       -9.58     12.68 o 
   9  -1  10       12.46        2.76     12.77 o 
  10  -1  10        0.99       11.06     18.13 o 
  11  -1  10        7.07       20.16     20.91 o 
 -13   0  10        1.46        1.65     17.06 o 
 -12   0  10        1.00       -1.75      7.17 o 
 -11   0  10        8.18        5.48      6.14 o 
 -10   0  10      198.06      191.94     11.51 o 
  -9   0  10        0.59        1.72      4.83 o 
  -8   0  10      143.05      124.41     10.45 o 
  -7   0  10       14.15       18.05      4.29 o 
  -6   0  10       94.16       91.26      5.80 o 
  -5   0  10       27.52       28.79      4.96 o 
  -4   0  10      151.09      148.16      6.75 o 
  -3   0  10        0.07        0.68      2.65 o 
  -2   0  10     1527.38     1604.01     32.31 o 
  -1   0  10       58.73       54.21      3.40 o 
   0   0  10       26.31       31.41      3.73 o 
   1   0  10      209.72      257.09     13.54 o 
   2   0  10       98.85      101.72      5.00 o 
   3   0  10      147.21      141.20      9.27 o 
   4   0  10       10.74       16.15      5.52 o 
   5   0  10       13.18        5.46      5.65 o 
   6   0  10      262.51      270.55     23.42 o 
   7   0  10       93.11      127.36     11.38 o 
   9   0  10        0.54      -12.27     17.20 o 
  10   0  10       49.99       19.66     22.38 o 
  11   0  10        3.34       17.37     18.48 o 
 -13   1  10       65.24       70.34     10.35 o 
 -12   1  10       41.22       44.18      8.11 o 
 -11   1  10       10.48       10.79      6.58 o 
 -10   1  10       74.70       60.64      7.59 o 
  -9   1  10      115.00      107.96      9.25 o 
  -8   1  10       39.27       27.51      5.89 o 
  -7   1  10      176.84      175.77      9.77 o 
  -6   1  10       12.45       26.12      9.79 o 
  -5   1  10       15.30       21.63      4.17 o 
  -4   1  10       90.16      105.70      6.92 o 
  -3   1  10      273.02      288.88      8.10 o 
  -2   1  10      603.99      652.32     16.15 o 
  -1   1  10       60.15       56.14      4.13 o 
   0   1  10      573.62      578.05     14.79 o 
   1   1  10      151.01      161.64      7.30 o 
   2   1  10      235.91      235.86      8.93 o 
   3   1  10       96.81       99.57      8.12 o 
   4   1  10      282.10      259.68     16.82 o 
   5   1  10      134.86      152.70     13.64 o 
   6   1  10      212.06      253.55     18.65 o 
   7   1  10      172.27      133.67     17.99 o 
   8   1  10       40.96       13.61     12.11 o 
   9   1  10       12.41       46.45     18.42 o 
  10   1  10        0.98       16.95     14.22 o 
  11   1  10        7.11       -9.33     14.03 o 
 -12   2  10       14.03       17.26      7.77 o 
 -11   2  10       87.60       89.09      9.52 o 
 -10   2  10        1.53       -2.55      5.46 o 
  -9   2  10      197.75      193.90      9.64 o 
  -8   2  10       51.25       42.79      5.65 o 
  -7   2  10      122.39      125.95      7.71 o 
  -6   2  10      114.56      117.91      7.98 o 
  -5   2  10      117.13      126.46     10.27 o 
  -4   2  10        3.32        2.21      4.18 o 
  -3   2  10       13.49       15.42      6.08 o 
  -2   2  10       62.66       53.09      6.65 o 
  -1   2  10       97.31      110.89      7.91 o 
   0   2  10       97.86       99.77      5.92 o 
   1   2  10       37.27       47.69      5.96 o 
   2   2  10       64.65       51.95      7.97 o 
   3   2  10      200.28      209.37      9.25 o 
   4   2  10      283.42      309.84     14.05 o 
   5   2  10      318.18      374.01     16.92 o 
   6   2  10       43.83       15.22     16.22 o 
   7   2  10       86.60       96.19     18.10 o 
   8   2  10       16.77      -10.68     12.46 o 
   9   2  10       24.79      -12.67     18.96 o 
  11   2  10       24.65       20.47     20.51 o 
 -12   3  10       16.76        2.97      8.80 o 
 -11   3  10       31.77       28.80      8.59 o 
 -10   3  10        4.92        8.07      5.68 o 
  -9   3  10        6.81        6.38      5.45 o 
  -8   3  10       34.21       42.05     12.27 o 
  -7   3  10       24.96       19.88      5.11 o 
  -6   3  10      461.62      440.75     18.41 o 
  -5   3  10      156.10      149.66     12.51 o 
  -4   3  10      125.26      125.61      7.96 o 
  -3   3  10       18.63       16.44      5.42 o 
  -2   3  10       30.62       42.12      7.55 o 
  -1   3  10      356.08      347.52     14.22 o 
   0   3  10       86.33       84.33      8.41 o 
   1   3  10      134.29      127.86     11.71 o 
   2   3  10       35.19       44.30      6.65 o 
   3   3  10       29.49       42.54     11.45 o 
   4   3  10      145.64      139.40     10.63 o 
   5   3  10       53.78       66.28     10.62 o 
   6   3  10      176.52      185.89     13.54 o 
   7   3  10        9.25        5.13      9.27 o 
   8   3  10       32.77       25.92     22.10 o 
   9   3  10       17.26       22.17     15.94 o 
  10   3  10       14.03       11.35     16.87 o 
 -11   4  10        3.20        5.73      7.24 o 
 -10   4  10       24.60       35.87      7.76 o 
  -9   4  10        1.20        4.63      9.98 o 
  -8   4  10       58.16       49.52      7.92 o 
  -7   4  10      266.33      249.03     12.21 o 
  -6   4  10      325.04      301.52     16.21 o 
  -5   4  10       38.54       42.22      7.87 o 
  -4   4  10       16.56       14.75      7.61 o 
  -3   4  10        6.54        5.44      7.56 o 
  -2   4  10      204.65      208.67     12.07 o 
  -1   4  10      131.54      110.38     10.68 o 
   0   4  10       24.08       20.97     10.08 o 
   1   4  10      174.29      200.18     12.06 o 
   2   4  10      141.22      145.38      9.29 o 
   3   4  10       80.53       78.74     10.15 o 
   4   4  10       24.10       26.65     10.38 o 
   5   4  10       22.34       22.14     11.76 o 
   6   4  10       46.78       55.51     10.75 o 
   7   4  10        9.52       17.05     11.83 o 
   8   4  10        9.10       -2.69     11.25 o 
   9   4  10        2.46       27.02     21.57 o 
  -9   5  10        3.18       10.64     19.43 o 
  -8   5  10       32.52       41.21     12.82 o 
  -7   5  10       26.17       24.53     11.38 o 
  -6   5  10      101.70      121.68     11.98 o 
  -5   5  10       96.27      117.41     27.22 o 
  -4   5  10       10.01       12.89     11.76 o 
  -3   5  10       42.84       39.54     26.77 o 
  -2   5  10        7.50       15.00      9.03 o 
  -1   5  10        5.75        0.95      8.74 o 
   0   5  10       50.99       37.29     21.49 o 
   1   5  10       90.12       81.11     14.68 o 
   2   5  10        4.31       -4.93      8.98 o 
   3   5  10       57.63       70.63     11.13 o 
   4   5  10      184.53      187.36     14.07 o 
   5   5  10       46.99       59.40     11.49 o 
   6   5  10        1.77       -1.13     14.09 o 
   7   5  10        0.41       14.43     11.59 o 
  -6   6  10       14.89        8.17     12.76 o 
  -5   6  10       15.95       11.30     12.27 o 
  -4   6  10       27.51       30.37     12.31 o 
  -3   6  10       24.91       31.31     25.92 o 
  -2   6  10       51.81       40.73     21.09 o 
  -1   6  10       21.38       19.81     11.20 o 
   0   6  10       11.52       -5.97     10.53 o 
   1   6  10       26.39       25.16     11.88 o 
   2   6  10       48.14       31.99     19.72 o 
   3   6  10        0.78       10.12     11.05 o 
   4   6  10       20.19       15.59     17.95 o 
  -5  -6  11        1.21       17.27      8.29 o 
  -4  -6  11       26.52       32.24     17.63 o 
  -3  -6  11       25.68       18.15      7.90 o 
  -2  -6  11        4.38        8.63      8.26 o 
  -1  -6  11        0.61       11.04      7.59 o 
   0  -6  11       60.45       59.10      9.13 o 
   1  -6  11        1.66        6.80      7.77 o 
   2  -6  11       47.06       49.64      9.07 o 
   3  -6  11       87.90      112.32     10.51 o 
  -8  -5  11       32.59       29.47     16.14 o 
  -7  -5  11       60.66       58.44     11.99 o 
  -6  -5  11        0.46        3.82      7.54 o 
  -5  -5  11       48.83       60.54      9.03 o 
  -4  -5  11       34.37       34.61     14.87 o 
  -3  -5  11       38.73       54.64      7.99 o 
  -2  -5  11       18.70        8.46      6.30 o 
  -1  -5  11        2.42       10.86      6.40 o 
   0  -5  11        1.19       -2.33      6.75 o 
   1  -5  11       68.20       61.30      8.29 o 
   2  -5  11       74.77       60.39      8.61 o 
   3  -5  11       13.57       22.52      7.11 o 
   4  -5  11       19.77       32.00      7.28 o 
   5  -5  11       12.32       17.15      8.02 o 
   6  -5  11       48.39       49.74      9.00 o 
  -9  -4  11       26.89       34.07      9.93 o 
  -8  -4  11       43.88       45.85      9.09 o 
  -7  -4  11       73.93       62.63      6.78 o 
  -6  -4  11      191.06      163.31      9.53 o 
  -5  -4  11       48.71       43.95      9.83 o 
  -4  -4  11       12.90       10.50      8.68 o 
  -3  -4  11      116.46      116.09      8.91 o 
  -2  -4  11       75.08       66.68      9.18 o 
  -1  -4  11      139.98      139.16      8.99 o 
   0  -4  11      190.40      178.42     10.73 o 
   1  -4  11       72.48       58.41      6.39 o 
   2  -4  11       11.33        2.99      5.32 o 
   3  -4  11      102.67       96.97      8.67 o 
   4  -4  11       24.64       14.14      5.67 o 
   5  -4  11       20.17       23.13      6.74 o 
   6  -4  11        7.21       15.67      6.66 o 
   7  -4  11       35.77       52.30     16.23 o 
   8  -4  11       14.54        7.95      9.98 o 
 -11  -3  11       12.38       14.61     18.94 o 
 -10  -3  11        9.62        6.06      9.04 o 
  -9  -3  11       24.56       46.90      9.68 o 
  -8  -3  11        2.58      -10.26     13.49 o 
  -7  -3  11      227.71      211.17     20.09 o 
  -6  -3  11        5.74        2.92      4.33 o 
  -5  -3  11      425.35      448.45     13.77 o 
  -4  -3  11      263.19      272.47      9.92 o 
  -3  -3  11      178.36      174.77     13.02 o 
  -2  -3  11       53.83       46.83      5.82 o 
  -1  -3  11        2.36        2.42      4.28 o 
   0  -3  11       58.34       56.49      6.35 o 
   1  -3  11       78.24       87.46      7.16 o 
   2  -3  11      156.18      153.11      9.01 o 
   3  -3  11       11.52       15.63      5.26 o 
   5  -3  11       71.27       47.33     14.17 o 
   6  -3  11       21.77       26.72      6.22 o 
   7  -3  11       13.83        7.01     11.47 o 
   8  -3  11       61.58       56.89     18.02 o 
   9  -3  11       17.93       16.54     21.85 o 
 -12  -2  11       15.97       21.77      8.72 o 
 -11  -2  11       76.14       75.68      9.54 o 
 -10  -2  11       39.57       33.90     12.23 o 
  -9  -2  11       35.36       39.58      7.88 o 
  -8  -2  11       38.93       41.12      6.10 o 
  -7  -2  11       57.82       46.78      7.87 o 
  -6  -2  11       17.41       24.18      4.68 o 
  -5  -2  11       36.61       32.83      5.05 o 
  -4  -2  11       23.67       21.62      5.63 o 
  -3  -2  11      135.69      128.18      6.29 o 
  -2  -2  11       37.74       34.10      6.59 o 
  -1  -2  11      142.91      153.33     12.80 o 
   0  -2  11      104.14      103.50      6.04 o 
   1  -2  11      235.55      235.90     13.15 o 
   2  -2  11        5.25        0.25      3.87 o 
   3  -2  11      315.69      330.02     38.80 o 
   4  -2  11       29.90       30.98      8.15 o 
   6  -2  11       43.35       55.31      8.94 o 
   7  -2  11       46.32       62.30     11.25 o 
   8  -2  11       14.11       19.61     12.56 o 
   9  -2  11       14.20       13.82     21.72 o 
  10  -2  11       36.32       14.86     25.17 o 
 -12  -1  11        1.84        9.18      8.79 o 
 -11  -1  11        8.11       10.47      8.17 o 
 -10  -1  11       60.90       71.81      9.69 o 
  -9  -1  11       44.56       46.83     17.99 o 
  -8  -1  11       28.38       28.63      5.65 o 
  -7  -1  11      162.02      160.42      8.28 o 
  -6  -1  11       46.72       38.49      5.66 o 
  -5  -1  11       21.16       21.03      4.70 o 
  -4  -1  11       70.32       75.37      5.16 o 
  -3  -1  11       16.56       25.22      5.23 o 
  -2  -1  11       53.02       44.75      4.93 o 
  -1  -1  11      123.11      116.23      4.63 o 
   0  -1  11       53.44       43.88      4.69 o 
   1  -1  11       12.09       21.66      7.41 o 
   2  -1  11      178.81      175.57      7.43 o 
   3  -1  11      210.01      228.95     12.05 o 
   6  -1  11       88.72       -4.46     16.16 o 
   7  -1  11       69.40        0.29     11.14 o 
   8  -1  11       22.24       15.67     22.67 o 
   9  -1  11       44.01       28.33     18.37 o 
  10  -1  11        9.16       29.15     23.08 o 
 -13   0  11       11.33       45.65     16.08 o 
 -12   0  11       16.12       11.53     11.00 o 
 -11   0  11        0.33       19.62     16.95 o 
 -10   0  11        3.02        1.84      5.38 o 
  -9   0  11       57.58       60.82      9.27 o 
  -8   0  11       39.28       44.92      6.13 o 
  -7   0  11      199.02      213.93      9.39 o 
  -6   0  11        0.51        4.20      3.89 o 
  -5   0  11       94.07       98.46      7.40 o 
  -4   0  11      551.71      649.34     18.09 o 
  -3   0  11      102.98      117.02      5.85 o 
  -2   0  11       36.93       35.38      3.77 o 
  -1   0  11       19.54       15.67      5.39 o 
   0   0  11      285.24      277.53     14.99 o 
   1   0  11       98.45       94.36      5.91 o 
   2   0  11       72.79       76.38      7.65 o 
   3   0  11        0.19       -0.68      5.54 o 
   4   0  11       63.55       60.33      8.37 o 
   5   0  11        5.56       11.10      6.22 o 
   6   0  11       32.15       41.75     16.30 o 
   7   0  11       83.78       40.39     29.88 o 
   8   0  11       20.64       19.49     18.98 o 
   9   0  11        9.52        0.24     13.01 o 
  10   0  11        1.14      -13.22     13.22 o 
  11   0  11        8.43       22.20     14.57 o 
 -12   1  11        1.85       -7.07      7.86 o 
 -11   1  11        8.19        6.42      7.71 o 
 -10   1  11       60.87       66.19      9.43 o 
  -9   1  11       44.42       47.15     12.60 o 
  -8   1  11       28.42       32.24      5.88 o 
  -7   1  11      161.81      161.61      9.82 o 
  -6   1  11       46.79       47.99      5.16 o 
  -5   1  11       21.21       25.06      5.83 o 
  -4   1  11       70.19       63.25      5.29 o 
  -3   1  11       16.54       23.93      3.98 o 
  -2   1  11       53.03       48.17      6.89 o 
  -1   1  11      123.30      110.85      7.91 o 
   0   1  11       53.36       64.91      6.00 o 
   1   1  11       12.11       11.18      4.16 o 
   2   1  11      178.35      191.76      8.16 o 
   3   1  11      210.09      214.55     23.23 o 
   6   1  11       88.85       22.77     18.78 o 
   7   1  11       69.40       11.85     15.31 o 
   8   1  11       22.29        7.51     12.59 o 
   9   1  11       43.84       13.10     14.51 o 
  10   1  11        9.11       34.80     14.85 o 
 -12   2  11       15.98       17.75      7.75 o 
 -11   2  11       76.29       73.06      9.42 o 
 -10   2  11       39.39       45.98      9.09 o 
  -9   2  11       35.41       36.70      7.12 o 
  -8   2  11       38.92       51.54      9.87 o 
  -7   2  11       57.80       52.81     12.44 o 
  -6   2  11       17.26       16.22      4.42 o 
  -5   2  11       36.48       36.67      5.91 o 
  -4   2  11       23.63       21.70      6.49 o 
  -3   2  11      136.01      134.04      8.69 o 
  -2   2  11       37.52       40.37      7.21 o 
  -1   2  11      142.77      159.85      9.59 o 
   0   2  11      104.09       94.88      7.99 o 
   1   2  11      235.07      232.71     15.59 o 
   2   2  11        5.23        4.65      4.36 o 
   3   2  11      315.28      375.97     12.66 o 
   4   2  11       29.99       26.70      8.47 o 
   6   2  11       43.06       41.31     27.16 o 
   7   2  11       46.18       73.87     19.83 o 
   8   2  11       14.17        3.97     13.98 o 
   9   2  11       14.28       25.27     15.33 o 
  10   2  11       36.35       21.28     15.97 o 
 -11   3  11       12.35       18.28      8.21 o 
 -10   3  11        9.63        4.28      6.23 o 
  -9   3  11       24.58       18.59      8.45 o 
  -8   3  11        2.54        2.51      5.87 o 
  -7   3  11      227.45      208.97     16.57 o 
  -6   3  11        5.73        5.58      4.74 o 
  -5   3  11      425.51      466.45     17.89 o 
  -4   3  11      262.46      281.86     13.17 o 
  -3   3  11      178.30      188.68     11.03 o 
  -2   3  11       54.09       49.76      8.06 o 
  -1   3  11        2.33       -1.59      7.10 o 
   0   3  11       58.47       68.14      8.26 o 
   1   3  11       78.20       72.33      8.90 o 
   2   3  11      156.14      159.41     13.37 o 
   3   3  11       11.48        9.59      6.48 o 
   5   3  11       71.60       53.99     12.52 o 
   6   3  11       21.65       15.81      9.93 o 
   7   3  11       13.95      -12.42     13.71 o 
   8   3  11       61.53       71.09     61.52 o 
   9   3  11       17.92       14.34     15.96 o 
 -10   4  11        1.48       18.86      7.64 o 
  -9   4  11       26.79       39.81     12.86 o 
  -8   4  11       43.96       67.30     13.43 o 
  -7   4  11       73.87       69.56     11.96 o 
  -6   4  11      191.15      170.14     10.98 o 
  -5   4  11       48.90       50.40      7.85 o 
  -4   4  11       12.87       10.43      7.31 o 
  -3   4  11      116.36      108.75     10.72 o 
  -2   4  11       75.33       74.18      9.81 o 
  -1   4  11      139.92      154.43     20.67 o 
   0   4  11      190.27      205.37     15.66 o 
   1   4  11       72.54       85.38      9.79 o 
   2   4  11       11.43        6.72      7.14 o 
   3   4  11      102.60       91.79     10.80 o 
   4   4  11       24.63       15.09      7.95 o 
   5   4  11       20.10       19.04     10.06 o 
   6   4  11        7.14        0.54      9.65 o 
   7   4  11       35.80       38.87     11.97 o 
   8   4  11       14.47        6.79     12.41 o 
  -8   5  11       32.54       32.03     19.71 o 
  -7   5  11       60.72       37.53     11.81 o 
  -6   5  11        0.46       -5.54     15.98 o 
  -5   5  11       48.88       57.13     20.57 o 
  -4   5  11       34.35       37.25     12.64 o 
  -3   5  11       38.78       48.84     22.17 o 
  -2   5  11       18.54       17.34     10.30 o 
  -1   5  11        2.43       -0.43      8.57 o 
   0   5  11        1.15        5.06      8.94 o 
   1   5  11       68.27       78.33     14.94 o 
   2   5  11       74.76       46.30     23.23 o 
   3   5  11       13.46        8.43     14.09 o 
   4   5  11       19.77       13.86     11.07 o 
   5   5  11       12.29        7.78     10.89 o 
   6   5  11       48.46       31.72     23.14 o 
  -5   6  11        1.21       18.87     17.97 o 
  -4   6  11       26.63       40.43     23.23 o 
  -3   6  11       25.55       52.99     13.04 o 
  -2   6  11        4.38       -7.82     15.54 o 
  -1   6  11        0.61        3.01     11.24 o 
   0   6  11       60.50       41.56     28.37 o 
   1   6  11        1.69        5.00     11.24 o 
   2   6  11       47.08       53.34     18.13 o 
   3   6  11       87.88       95.06     18.98 o 
  -3  -6  12       42.76       48.32      9.42 o 
  -2  -6  12       46.57       60.29      9.44 o 
  -1  -6  12        6.00        8.43     12.43 o 
   0  -6  12        2.32       14.69      7.40 o 
   1  -6  12        4.36       16.92     12.86 o 
  -7  -5  12       10.86       27.55     11.06 o 
  -6  -5  12       13.16       13.75      9.52 o 
  -5  -5  12       19.94        8.44      8.25 o 
  -4  -5  12       17.42       17.17      7.26 o 
  -3  -5  12       28.61       25.60      6.84 o 
  -2  -5  12        0.80       -2.05      6.73 o 
  -1  -5  12       29.79       41.42      7.66 o 
   0  -5  12        7.70       11.48      6.61 o 
   1  -5  12        2.76        6.99      9.78 o 
   2  -5  12        1.00        5.90     11.19 o 
   3  -5  12       49.10       45.66      8.26 o 
   4  -5  12       37.83       51.00      8.59 o 
   5  -5  12       27.48       43.04     10.07 o 
  -9  -4  12       65.69       71.63      9.58 o 
  -8  -4  12       89.78       91.98      9.27 o 
  -7  -4  12      312.94      302.67     21.22 o 
  -6  -4  12       49.22       44.38      8.73 o 
  -5  -4  12       17.07       17.95      6.32 o 
  -4  -4  12        4.56        2.90      6.34 o 
  -3  -4  12       63.15       65.01      8.64 o 
  -2  -4  12       81.48       91.77     22.14 o 
  -1  -4  12      248.29      249.77     12.63 o 
   0  -4  12       83.73       76.24     15.88 o 
   1  -4  12       18.20       11.50      5.68 o 
   2  -4  12       21.90       10.92      7.46 o 
   3  -4  12        4.33        1.86      6.15 o 
   4  -4  12       31.86       33.70      6.43 o 
   5  -4  12       32.73       31.14      7.42 o 
   6  -4  12       30.67       28.87      7.52 o 
   7  -4  12        9.48       32.66      8.07 o 
 -11  -3  12        7.66       -7.11     10.24 o 
 -10  -3  12        8.81        2.62      9.06 o 
  -9  -3  12        0.31       11.66     16.18 o 
  -8  -3  12       65.27       55.80     13.18 o 
  -7  -3  12      103.60      106.28      8.66 o 
  -6  -3  12       77.71       67.63      6.97 o 
  -5  -3  12       91.81       93.41      9.29 o 
  -4  -3  12       41.62       37.25      8.91 o 
  -3  -3  12       70.91       71.25      7.55 o 
  -2  -3  12      121.02      114.58      7.55 o 
  -1  -3  12       21.74       20.02      6.43 o 
   0  -3  12      180.60      199.26     14.77 o 
   1  -3  12       75.96       72.35      7.47 o 
   2  -3  12       21.32       19.58      5.12 o 
   3  -3  12       41.38       38.89      7.29 o 
   4  -3  12        3.87        4.18      5.22 o 
   5  -3  12       90.89       93.91      8.81 o 
   6  -3  12       20.00       18.97      9.70 o 
   7  -3  12        8.15        7.81      8.27 o 
   8  -3  12        0.85      -17.66     19.60 o 
 -11  -2  12       49.05       49.64      9.63 o 
 -10  -2  12      100.88      106.11     10.11 o 
  -9  -2  12       63.18       58.60      8.14 o 
  -8  -2  12      135.72      143.79      8.29 o 
  -7  -2  12       63.84       64.56      9.54 o 
  -6  -2  12       66.01       82.40     10.16 o 
  -5  -2  12      122.62      121.13      7.18 o 
  -4  -2  12      175.82      174.91      8.23 o 
  -3  -2  12       15.11       26.41      6.41 o 
  -2  -2  12       22.00       20.10      4.38 o 
  -1  -2  12       70.59       67.74      7.24 o 
   0  -2  12      379.07      381.22     12.45 o 
   1  -2  12      112.79      123.34     10.19 o 
   2  -2  12      104.22      118.63      6.81 o 
   3  -2  12      343.76      353.43     18.47 o 
   5  -2  12      119.27      104.95     15.25 o 
   6  -2  12      119.93      132.20     18.10 o 
   7  -2  12        8.20       12.24      8.82 o 
   8  -2  12       42.21       18.03     18.12 o 
   9  -2  12        1.06       12.47     14.28 o 
 -12  -1  12        0.77       11.54      8.83 o 
 -11  -1  12       52.69       44.16      9.63 o 
 -10  -1  12       15.96       14.54      7.54 o 
  -9  -1  12       62.80       81.63      9.01 o 
  -8  -1  12       83.47       84.89      7.02 o 
  -7  -1  12        5.28        8.03      5.38 o 
  -6  -1  12       20.40       16.90      4.37 o 
  -5  -1  12        1.76        7.19      3.70 o 
  -4  -1  12       69.07       61.34      7.79 o 
  -3  -1  12      105.40      115.68      7.45 o 
  -2  -1  12      440.25      439.46     13.49 o 
  -1  -1  12       41.18       46.32      5.11 o 
   0  -1  12       70.47       69.78      5.59 o 
   1  -1  12      105.16      100.07      7.90 o 
   2  -1  12       95.42       97.26      5.97 o 
   3  -1  12      246.85      274.51     14.44 o 
   4  -1  12       39.83       21.87     11.86 o 
   5  -1  12      130.14      141.85     16.66 o 
   6  -1  12       24.56        4.99      8.13 o 
   7  -1  12       22.30       23.97      9.02 o 
   8  -1  12       13.73       -4.64     13.76 o 
   9  -1  12       14.04       -2.69     13.55 o 
  10  -1  12       19.57       29.10     15.14 o 
 -12   0  12       16.74       15.62      8.18 o 
 -11   0  12        5.04       10.97      7.27 o 
 -10   0  12        0.28        4.41     13.24 o 
  -9   0  12       27.44       35.09      6.58 o 
  -8   0  12       38.99       50.91      6.30 o 
  -7   0  12       63.35       53.72      6.57 o 
  -6   0  12      201.92      208.22     14.25 o 
  -5   0  12        3.65        0.29      3.96 o 
  -4   0  12       36.05       31.52      8.04 o 
  -3   0  12        5.68       12.15      3.60 o 
  -2   0  12        4.10       -1.10      2.93 o 
  -1   0  12      243.24      238.07     10.20 o 
   0   0  12       28.63       36.35      4.53 o 
   1   0  12      151.87       80.87      9.89 o 
   2   0  12      473.18      286.35     19.98 o 
   3   0  12        8.39       11.69      5.75 o 
   4   0  12      228.18      226.73     12.98 o 
   5   0  12       76.36      101.00     24.32 o 
   6   0  12       54.49       53.90     20.76 o 
   7   0  12       21.07        5.19     12.47 o 
   8   0  12       15.93       32.58     21.22 o 
   9   0  12        3.19        4.54     13.25 o 
  10   0  12        0.30       15.21     13.99 o 
 -12   1  12        0.78        0.45      7.80 o 
 -11   1  12       52.69       52.57      9.77 o 
 -10   1  12       15.92       12.22      7.30 o 
  -9   1  12       62.66       69.79      8.89 o 
  -8   1  12       83.58       90.25      7.09 o 
  -7   1  12        5.33       14.86      5.95 o 
  -6   1  12       20.43       32.58      5.11 o 
  -5   1  12        1.73        5.89      4.48 o 
  -4   1  12       68.94       65.12      5.36 o 
  -3   1  12      105.38      117.66      6.30 o 
  -2   1  12      440.55      462.70     25.61 o 
  -1   1  12       41.36       47.31      7.52 o 
   0   1  12       70.32       82.30      8.24 o 
   1   1  12      105.35      124.94     11.88 o 
   2   1  12       95.31       90.34     14.31 o 
   3   1  12      246.09      266.54     13.67 o 
   4   1  12       40.02        2.37      7.07 o 
   5   1  12      130.11       91.88     15.92 o 
   6   1  12       24.39        6.94      8.80 o 
   7   1  12       22.26       22.70     31.20 o 
   8   1  12       13.78       11.56     14.47 o 
   9   1  12       13.98       18.78     36.46 o 
  10   1  12       19.55       34.02     35.30 o 
 -11   2  12       49.01       70.07      8.39 o 
 -10   2  12      100.91       78.96      8.49 o 
  -9   2  12       63.28       75.20     11.61 o 
  -8   2  12      135.60      151.08     11.11 o 
  -7   2  12       63.90       67.26      7.78 o 
  -6   2  12       66.31       60.25      7.07 o 
  -5   2  12      122.34      113.61      6.77 o 
  -4   2  12      175.83      190.88      9.59 o 
  -3   2  12       14.96       11.71     16.43 o 
  -2   2  12       21.92       16.92      5.40 o 
  -1   2  12       70.36       68.52      8.33 o 
   0   2  12      379.10      367.22     13.75 o 
   1   2  12      112.75      116.90      8.32 o 
   2   2  12      104.03      104.48      6.64 o 
   3   2  12      343.97      374.00     13.29 o 
   4   2  12      346.15      147.34     16.75 o 
   6   2  12      119.68      168.46     20.16 o 
   7   2  12        8.21       38.04     13.82 o 
   8   2  12       42.13       24.40     17.63 o 
   9   2  12        1.04      -14.99     19.83 o 
 -11   3  12        7.68       10.89      7.73 o 
 -10   3  12        8.78        8.88      6.96 o 
  -9   3  12        0.30       -5.23      6.56 o 
  -8   3  12       65.23       55.57      9.08 o 
  -7   3  12      103.39      104.82     15.82 o 
  -6   3  12       77.72       76.76     10.75 o 
  -5   3  12       91.58       99.23     15.89 o 
  -4   3  12       41.52       53.01      9.11 o 
  -3   3  12       70.94       72.73      9.23 o 
  -2   3  12      121.02      110.80      9.80 o 
  -1   3  12       21.70        5.98      6.26 o 
   0   3  12      180.42      174.33     16.61 o 
   1   3  12       75.97       72.89      9.38 o 
   2   3  12       21.22       23.58      7.08 o 
   3   3  12       41.38       45.35      7.81 o 
   4   3  12        3.92       -3.17      7.45 o 
   5   3  12       91.05       73.31     17.01 o 
   6   3  12       19.84       21.74     10.55 o 
   7   3  12        8.13       21.80     15.06 o 
   8   3  12        0.85        9.20     15.91 o 
  -9   4  12       65.79       68.79     13.96 o 
  -8   4  12       89.75       99.74     14.02 o 
  -7   4  12      313.02      286.91     18.34 o 
  -6   4  12       49.00       59.53     11.63 o 
  -5   4  12       17.16       23.63     13.06 o 
  -4   4  12        4.53        3.62      7.24 o 
  -3   4  12       62.84       52.93     11.74 o 
  -2   4  12       81.43       74.62      9.81 o 
  -1   4  12      248.32      238.52     13.69 o 
   0   4  12       83.76       81.02     14.72 o 
   1   4  12       18.17       16.80      9.17 o 
   2   4  12       21.87       16.93      7.61 o 
   3   4  12        4.31       -1.26      8.07 o 
   4   4  12       31.93       22.71      8.97 o 
   5   4  12       32.67       24.51     15.94 o 
   6   4  12       30.74       30.78     10.48 o 
   7   4  12        9.50       29.37     12.04 o 
  -7   5  12       10.86       15.06     15.21 o 
  -6   5  12       13.19        3.46     12.10 o 
  -5   5  12       19.89        3.30     11.80 o 
  -4   5  12       17.36       26.75     10.96 o 
  -3   5  12       28.62       31.74     12.28 o 
  -2   5  12        0.79        0.75     13.36 o 
  -1   5  12       29.84       19.07     15.01 o 
   0   5  12        7.80       12.37     10.34 o 
   1   5  12        2.73       -7.04     13.82 o 
   2   5  12        1.01        7.63      8.30 o 
   3   5  12       49.27       38.76     18.45 o 
   4   5  12       37.67       29.89     11.75 o 
   5   5  12       27.38       21.11     16.73 o 
  -3   6  12       42.77       44.73     17.91 o 
  -2   6  12       46.47       63.65     18.83 o 
  -1   6  12        6.02       -8.77     12.04 o 
   0   6  12        2.31       12.99     12.56 o 
   1   6  12        4.38       -2.92     12.14 o 
  -6  -5  13        1.22       17.56     15.50 o 
  -5  -5  13       13.58        7.56      8.54 o 
  -4  -5  13        2.97        4.67      7.77 o 
  -3  -5  13       10.43        5.41      7.43 o 
  -2  -5  13        3.73       -7.38      7.38 o 
  -1  -5  13        3.28       -0.50      7.18 o 
   0  -5  13       46.02       42.59      8.00 o 
   1  -5  13       14.18       14.11      7.39 o 
   2  -5  13        3.44       20.04      7.40 o 
   3  -5  13       26.19       22.31      7.75 o 
   4  -5  13       20.40       25.17      8.04 o 
  -8  -4  13        3.24        4.37     10.69 o 
  -7  -4  13       11.45        6.13      7.93 o 
  -6  -4  13       99.19      112.74     13.05 o 
  -5  -4  13       19.83       12.34     18.67 o 
  -4  -4  13       19.10        7.63      7.01 o 
  -3  -4  13        5.41       -1.87      6.49 o 
  -2  -4  13       42.24       34.77      7.22 o 
  -1  -4  13       65.51       84.59     12.70 o 
   0  -4  13      102.88       94.23      9.22 o 
   1  -4  13       24.85       44.40     11.11 o 
   2  -4  13       21.01       43.43      7.96 o 
   3  -4  13        2.53        5.86      6.56 o 
   4  -4  13       56.53       55.94      8.15 o 
   5  -4  13       37.98       45.05      8.41 o 
   6  -4  13       11.85        6.34     13.69 o 
 -10  -3  13        4.89       13.90      8.44 o 
  -9  -3  13        3.77        0.55      7.86 o 
  -8  -3  13       55.27       53.97     16.56 o 
  -7  -3  13       28.02       33.58      6.36 o 
  -6  -3  13       19.39       12.68      6.75 o 
  -5  -3  13       22.87       17.74      6.06 o 
  -4  -3  13      262.50      277.83     13.46 o 
  -3  -3  13      136.49      144.90      9.91 o 
  -2  -3  13       29.72       25.77      7.00 o 
  -1  -3  13        2.30       11.55     10.05 o 
   0  -3  13       22.31       32.99      5.73 o 
   1  -3  13       11.09       12.54      5.11 o 
   2  -3  13       11.89        6.13      6.56 o 
   3  -3  13       32.15       46.23     13.13 o 
   4  -3  13        1.44        8.29      5.66 o 
   5  -3  13       29.89       41.20     12.21 o 
   6  -3  13        7.76        6.62      8.60 o 
   7  -3  13       25.04       15.81     13.36 o 
   8  -3  13        0.49        1.94     12.26 o 
 -11  -2  13       18.44       29.20      9.04 o 
 -10  -2  13       44.45       49.25      8.93 o 
  -9  -2  13       36.14       63.91      9.93 o 
  -8  -2  13      271.02      275.83     16.86 o 
  -7  -2  13        7.96        6.60      5.22 o 
  -6  -2  13       30.76       28.75      5.68 o 
  -5  -2  13       74.65       71.84      6.50 o 
  -4  -2  13        8.96        9.20      4.98 o 
  -3  -2  13       56.66       45.47      7.40 o 
  -2  -2  13      119.47      126.29      7.21 o 
  -1  -2  13      109.24      113.08      8.49 o 
   0  -2  13      137.24      136.90      8.86 o 
   1  -2  13      122.19      124.55      8.84 o 
   2  -2  13       21.73       32.24      7.74 o 
   3  -2  13       48.27       60.15      8.96 o 
   4  -2  13       93.87       78.25      9.69 o 
   5  -2  13       17.03       11.82     12.84 o 
   6  -2  13       23.36       26.33      8.67 o 
   7  -2  13       15.44        4.85      8.24 o 
   8  -2  13       31.05       21.44     12.74 o 
 -11  -1  13       63.81       60.25     10.01 o 
 -10  -1  13       43.93       48.09     11.60 o 
  -9  -1  13       94.07       95.50      9.56 o 
  -8  -1  13       22.75       15.58      9.79 o 
  -7  -1  13       54.59       63.92      6.68 o 
  -6  -1  13       49.77       50.46      5.64 o 
  -5  -1  13       80.96       74.77      6.04 o 
  -4  -1  13       19.65       22.90      4.66 o 
  -3  -1  13       37.10       42.17      4.67 o 
  -2  -1  13       18.99       14.75      6.30 o 
  -1  -1  13        6.02       10.99      6.91 o 
   0  -1  13        4.78        1.94      4.16 o 
   1  -1  13      146.28      133.69      8.51 o 
   2  -1  13      948.85     1114.57     34.65 o 
   3  -1  13      108.22      117.71     12.26 o 
   4  -1  13       11.04       -0.17      6.76 o 
   5  -1  13        6.19       -0.42      6.85 o 
   6  -1  13       23.34       24.17     10.00 o 
   7  -1  13       10.61       19.92      9.37 o 
   8  -1  13       15.96       36.19     14.95 o 
   9  -1  13        9.17      -11.75     18.50 o 
 -12   0  13        2.22       -0.71      7.34 o 
 -11   0  13        3.64        6.22      7.55 o 
 -10   0  13        0.18        2.98      6.70 o 
  -9   0  13        0.04        8.40      9.66 o 
  -8   0  13       23.52       26.39      6.25 o 
  -7   0  13       54.68       64.47      6.83 o 
  -6   0  13       22.69       17.89      4.68 o 
  -5   0  13      166.23      185.10     15.86 o 
  -4   0  13      128.67      120.88     11.62 o 
  -3   0  13      188.43      167.55      7.51 o 
  -2   0  13       13.77       27.42      4.06 o 
  -1   0  13       11.87       12.45      5.60 o 
   0   0  13        1.68        4.30      5.21 o 
   1   0  13      201.09      228.10     13.80 o 
   2   0  13       20.89       30.07      6.08 o 
   3   0  13       58.34       68.78      7.56 o 
   4   0  13      838.58      415.72     26.60 o 
   5   0  13        8.43       12.98      8.48 o 
   6   0  13        0.31       16.29     19.67 o 
   7   0  13        0.05        3.53     13.83 o 
   8   0  13        4.80       15.54     21.45 o 
   9   0  13        7.35       -1.38     14.02 o 
 -11   1  13       63.64       76.84     10.34 o 
 -10   1  13       43.99       39.41     10.13 o 
  -9   1  13       94.08      108.24     24.07 o 
  -8   1  13       22.85       13.85      5.36 o 
  -7   1  13       54.68       59.09      7.29 o 
  -6   1  13       49.61       37.96      8.04 o 
  -5   1  13       80.76       86.24      6.46 o 
  -4   1  13       19.75       24.79      4.66 o 
  -3   1  13       37.13       29.18      4.72 o 
  -2   1  13       19.02       16.43      7.16 o 
  -1   1  13        6.07       -0.91     10.86 o 
   0   1  13        4.85        9.40      5.25 o 
   1   1  13      146.29      154.49     16.14 o 
   2   1  13      949.09     1074.37     50.44 o 
   3   1  13      108.48      107.39     11.09 o 
   4   1  13       11.01       21.05     16.72 o 
   5   1  13        6.28        5.53      7.55 o 
   6   1  13       23.33        3.30     12.05 o 
   7   1  13       10.56        3.74     13.99 o 
   8   1  13       15.92       25.46     15.77 o 
   9   1  13        9.06        9.38     19.71 o 
 -11   2  13       18.43       21.72     13.52 o 
 -10   2  13       44.49       44.01     18.34 o 
  -9   2  13       36.10       47.62      8.93 o 
  -8   2  13      270.96      314.80     14.74 o 
  -7   2  13        8.00        9.30      6.36 o 
  -6   2  13       30.91       37.80      5.94 o 
  -5   2  13       74.79       77.87      6.36 o 
  -4   2  13        9.00       10.54      8.64 o 
  -3   2  13       56.38       33.54     29.81 o 
  -2   2  13      119.39      106.70     15.04 o 
  -1   2  13      109.05      103.63      9.60 o 
   0   2  13      137.44      135.62      8.76 o 
   1   2  13      122.40      115.34     10.57 o 
   2   2  13       21.69       28.36      8.98 o 
   3   2  13       48.35       59.50     10.78 o 
   4   2  13       93.79       82.89     10.84 o 
   5   2  13       16.94       32.80     16.96 o 
   6   2  13       23.47       15.34     13.26 o 
   7   2  13       15.38       10.45     14.00 o 
   8   2  13       31.01       15.66     15.02 o 
 -10   3  13        4.91       15.21      7.22 o 
  -9   3  13        3.78       11.98      6.95 o 
  -8   3  13       55.19       54.91      7.58 o 
  -7   3  13       28.07       41.59      7.01 o 
  -6   3  13       19.42        6.01     14.53 o 
  -5   3  13       22.78       18.74     16.80 o 
  -4   3  13      262.59      284.72     22.36 o 
  -3   3  13      136.43      150.50     17.38 o 
  -2   3  13       29.81       26.30     12.79 o 
  -1   3  13        2.35        0.36      6.24 o 
   0   3  13       22.31       18.68      9.65 o 
   1   3  13       11.08        0.88      6.86 o 
   2   3  13       11.85        9.23      7.71 o 
   3   3  13       32.11       38.01     19.39 o 
   4   3  13        1.46        3.70      8.81 o 
   5   3  13       29.86       17.35      8.82 o 
   6   3  13        7.79        8.47     14.41 o 
   7   3  13       24.93       13.70     26.21 o 
   8   3  13        0.48       -6.60     16.55 o 
  -8   4  13        3.22        0.27     13.57 o 
  -7   4  13       11.54       23.70     19.22 o 
  -6   4  13       99.02       96.85     23.13 o 
  -5   4  13       19.87       14.35     10.78 o 
  -4   4  13       19.01       16.35     17.15 o 
  -3   4  13        5.45        2.25      8.02 o 
  -2   4  13       42.14       41.60     10.44 o 
  -1   4  13       65.52       70.31     10.87 o 
   0   4  13      102.81      102.39     11.18 o 
   1   4  13       24.67       34.08     10.45 o 
   2   4  13       20.99       28.60     11.12 o 
   3   4  13        2.56        3.20      8.36 o 
   4   4  13       56.71       59.31     34.41 o 
   5   4  13       37.85       18.82     28.44 o 
   6   4  13       11.80       19.92     12.72 o 
  -4   5  13        2.96        7.99     10.68 o 
  -3   5  13       10.43        0.08     13.82 o 
  -2   5  13        3.76       20.73     10.98 o 
  -1   5  13        3.29        5.79     10.17 o 
   0   5  13       46.05       55.02     11.45 o 
   1   5  13       14.17       22.14     16.38 o 
   2   5  13        3.43        6.07      9.74 o 
   3   5  13       26.16       37.04     18.95 o 
   4   5  13       20.46       33.78     14.96 o 
  -4  -5  14        1.47        8.26     16.62 o 
  -3  -5  14       16.32        4.15      7.76 o 
  -2  -5  14        8.00       31.75      9.89 o 
  -1  -5  14       18.87        6.60      8.12 o 
   0  -5  14        4.90       16.42      7.65 o 
   1  -5  14        3.22       -1.05      7.66 o 
   2  -5  14       49.53       52.79      9.76 o 
  -7  -4  14       29.17       32.09      9.62 o 
  -6  -4  14        0.20       -6.42      7.63 o 
  -5  -4  14       40.53       47.78      8.70 o 
  -4  -4  14       11.23        9.89      9.45 o 
  -3  -4  14       56.63       54.67      8.73 o 
  -2  -4  14        2.53        0.69      6.87 o 
  -1  -4  14       51.24       68.90     11.61 o 
   0  -4  14       27.88       16.61      7.12 o 
   1  -4  14       55.95       45.86      8.47 o 
   2  -4  14        5.80        2.44      6.76 o 
   3  -4  14       49.12       72.56      9.50 o 
   4  -4  14      135.77      155.54     11.29 o 
   5  -4  14       58.80       72.94     16.09 o 
  -9  -3  14        8.56       16.23     10.29 o 
  -8  -3  14       44.48       29.76     18.01 o 
  -7  -3  14        3.82       19.19      9.59 o 
  -6  -3  14       42.68       33.41      6.87 o 
  -5  -3  14       43.94       49.59      7.39 o 
  -4  -3  14      103.92       96.73      9.22 o 
  -3  -3  14       28.19       11.55     10.38 o 
  -2  -3  14       84.14       79.97      9.24 o 
  -1  -3  14       62.79       74.88      9.34 o 
   0  -3  14        2.17        8.75      7.64 o 
   1  -3  14        3.98        2.38     10.28 o 
   2  -3  14        3.57        8.45      5.83 o 
   3  -3  14       44.29       47.09     14.15 o 
   4  -3  14        5.10        9.60     10.42 o 
   5  -3  14        7.74        4.04     10.90 o 
   6  -3  14        3.66       -1.67      9.02 o 
   7  -3  14       34.88       30.47     11.63 o 
 -10  -2  14       15.67       22.35      8.87 o 
  -9  -2  14       21.66       16.38      7.72 o 
  -8  -2  14       28.93       32.05      6.60 o 
  -7  -2  14       26.57       40.19      6.73 o 
  -6  -2  14       27.33       38.49      9.03 o 
  -5  -2  14        8.18       11.52      8.44 o 
  -4  -2  14        0.18        3.02      5.89 o 
  -3  -2  14       11.64        7.81      5.20 o 
  -2  -2  14       77.70       91.28      7.14 o 
  -1  -2  14      117.23      143.71      8.25 o 
   0  -2  14      132.53      166.89     10.15 o 
   1  -2  14      205.69      212.94     11.21 o 
   2  -2  14       54.69       80.16     14.53 o 
   3  -2  14        3.76       -4.23      7.80 o 
   4  -2  14       98.00       73.15      9.71 o 
   5  -2  14      100.64       -9.38     20.31 o 
   6  -2  14       26.68       31.19     13.57 o 
   7  -2  14       17.23       17.70      9.53 o 
   8  -2  14       29.74       -6.97     14.71 o 
 -11  -1  14        2.41       -1.35     11.59 o 
 -10  -1  14      102.87      130.55     10.95 o 
  -9  -1  14        1.15       18.33      7.17 o 
  -8  -1  14       33.00       38.13      6.66 o 
  -7  -1  14       56.85       78.21      7.83 o 
  -6  -1  14       81.34       98.12      7.49 o 
  -5  -1  14      119.54      117.93      8.12 o 
  -4  -1  14       53.88       46.80      8.11 o 
  -3  -1  14        7.82        6.92      4.66 o 
  -2  -1  14      126.73      137.42      7.88 o 
  -1  -1  14       14.22       22.34      5.10 o 
   0  -1  14      153.83      146.63     27.50 o 
   1  -1  14       12.30        3.16      5.73 o 
   2  -1  14      245.80      281.27     12.92 o 
   3  -1  14       28.51       22.85      7.49 o 
   4  -1  14       13.41        1.84      6.58 o 
   5  -1  14       21.72       16.85     18.20 o 
   6  -1  14       22.84       16.23      8.69 o 
   7  -1  14       13.82        9.65      9.36 o 
   8  -1  14        8.18      -13.33     18.37 o 
 -11   0  14        4.48       -0.68      9.65 o 
 -10   0  14      120.63      124.92     12.20 o 
  -9   0  14       80.69       79.91      9.75 o 
  -8   0  14       70.31       72.01      7.79 o 
  -7   0  14       15.88       19.49      5.62 o 
  -6   0  14       12.35        6.12      5.73 o 
  -5   0  14      106.95      116.36     12.02 o 
  -4   0  14        4.02       -0.29      4.31 o 
  -3   0  14       82.28       94.95      7.00 o 
  -2   0  14        1.53        5.36      6.15 o 
  -1   0  14       14.56       25.73      9.80 o 
   0   0  14       10.72        6.04      6.56 o 
   1   0  14      531.53      615.27     33.31 o 
   2   0  14        2.23        4.24      6.91 o 
   3   0  14      396.34      416.63     18.39 o 
   4   0  14       11.42       10.18      6.96 o 
   5   0  14       42.38       90.89     18.04 o 
   6   0  14       58.28       54.36     39.79 o 
   7   0  14        2.71      -11.39     14.34 o 
   8   0  14       22.55       31.52     20.08 o 
 -11   1  14        2.41        9.24      8.15 o 
 -10   1  14      102.71      107.26     10.73 o 
  -9   1  14        1.12        1.37      5.73 o 
  -8   1  14       33.03       36.33      6.29 o 
  -7   1  14       56.88       77.26      7.35 o 
  -6   1  14       81.42      100.25      7.39 o 
  -5   1  14      119.62      120.00      7.70 o 
  -4   1  14       53.75       58.98      6.42 o 
  -3   1  14        7.85        1.23      8.01 o 
  -2   1  14      126.49      123.28     14.86 o 
  -1   1  14       14.19       17.55     12.43 o 
   0   1  14      153.67      164.74     16.67 o 
   1   1  14       12.43        1.87      7.39 o 
   2   1  14      245.77      284.46     21.85 o 
   3   1  14       28.45       29.47     24.27 o 
   4   1  14       13.34        0.23      7.28 o 
   5   1  14       21.83        8.19      7.98 o 
   6   1  14       22.71       -1.06      9.35 o 
   7   1  14       13.82       -9.59     15.32 o 
   8   1  14        8.15      -16.47     22.10 o 
 -10   2  14       15.70        3.29      7.22 o 
  -9   2  14       21.67       12.36      6.46 o 
  -8   2  14       28.98       32.88     10.45 o 
  -7   2  14       26.54       17.02     10.23 o 
  -6   2  14       27.19       37.93      8.44 o 
  -5   2  14        8.17       -0.57      4.85 o 
  -4   2  14        0.19        5.04      9.16 o 
  -3   2  14       11.52        9.25     12.67 o 
  -2   2  14       77.78       85.08     13.71 o 
  -1   2  14      116.98      142.59     16.84 o 
   0   2  14      132.42      151.41     13.73 o 
   1   2  14      205.79      219.41     13.35 o 
   2   2  14       54.86       62.18      8.53 o 
   3   2  14        3.74       11.04      7.72 o 
   4   2  14       98.02       56.78     15.30 o 
   5   2  14      100.64       18.67     22.76 o 
   6   2  14       26.65       58.31     42.16 o 
   7   2  14       17.20        9.00     24.80 o 
   8   2  14       29.65        6.17     25.73 o 
  -9   3  14        8.56       12.97      7.50 o 
  -8   3  14       44.43       32.78      8.15 o 
  -7   3  14        3.85       -4.23      6.36 o 
  -6   3  14       42.80       34.35     10.71 o 
  -5   3  14       43.98       53.65     17.68 o 
  -4   3  14      103.90      114.11     17.84 o 
  -3   3  14       28.19        8.32     18.17 o 
  -2   3  14       84.14       76.78     16.03 o 
  -1   3  14       62.78       58.77     14.83 o 
   0   3  14        2.15        2.51      8.88 o 
   1   3  14        4.02        8.70      8.11 o 
   2   3  14        3.58        6.12      8.10 o 
   3   3  14       44.23       69.56      9.58 o 
   4   3  14        5.03       15.93      9.78 o 
   5   3  14        7.72        1.28     11.04 o 
   6   3  14        3.65       -7.31     24.48 o 
   7   3  14       34.85       13.62     25.11 o 
  -7   4  14       29.23       28.11     17.48 o 
  -6   4  14        0.21       -5.13     12.42 o 
  -5   4  14       40.54       40.16     28.11 o 
  -4   4  14       11.21      -13.25     15.36 o 
  -3   4  14       56.50       44.30     23.52 o 
  -2   4  14        2.54        4.65     10.32 o 
  -1   4  14       51.31       52.71     15.49 o 
   0   4  14       27.73       12.71     10.97 o 
   1   4  14       55.96       69.30     11.49 o 
   2   4  14        5.85       11.68      8.94 o 
   3   4  14       49.17       74.88     17.81 o 
   4   4  14      135.80      163.68     21.04 o 
   5   4  14       58.77       62.76     32.33 o 
  -4   5  14        1.48       -6.07     15.36 o 
  -3   5  14       16.32        5.37     11.91 o 
  -2   5  14        7.98       11.02     16.56 o 
  -1   5  14       18.90       19.40     11.85 o 
   0   5  14        4.93        2.29     11.27 o 
   1   5  14        3.21       15.82     11.69 o 
   2   5  14       49.65       20.67     15.24 o 
  -6  -4  15       10.03       -0.18      8.34 o 
  -5  -4  15        8.36        0.35      7.69 o 
  -4  -4  15       51.23       44.18     11.29 o 
  -3  -4  15       24.08       11.57     11.30 o 
  -2  -4  15       39.92       48.31     17.19 o 
  -1  -4  15       12.63        9.30      7.86 o 
   0  -4  15        3.22        1.52      7.40 o 
   1  -4  15        2.60        4.87      7.17 o 
   2  -4  15        8.98       13.89      9.00 o 
   3  -4  15        0.59       29.96     13.45 o 
  -8  -3  15       13.26       21.02     18.45 o 
  -7  -3  15       18.29       29.32      7.41 o 
  -6  -3  15       30.68       25.13      9.57 o 
  -5  -3  15       48.59       41.72      8.02 o 
  -4  -3  15       19.86       22.06      6.20 o 
  -3  -3  15       41.11       41.80      8.54 o 
  -2  -3  15       78.26       91.55      9.75 o 
  -1  -3  15       54.06       74.38      8.46 o 
   0  -3  15       32.13       31.86      9.42 o 
   1  -3  15        3.48        0.08      5.54 o 
   2  -3  15       46.59       52.15     10.63 o 
   3  -3  15       30.25       28.02     11.22 o 
   4  -3  15        9.15       11.50     10.33 o 
   5  -3  15        6.71        6.43     10.91 o 
  -9  -2  15        2.00       -8.04      8.04 o 
  -8  -2  15       66.95       67.22      8.13 o 
  -7  -2  15       22.65       11.81      9.84 o 
  -6  -2  15       64.71       74.53     10.40 o 
  -5  -2  15       18.57       13.93      6.93 o 
  -4  -2  15       20.69       19.76      6.22 o 
  -3  -2  15       13.12       18.01      5.62 o 
  -2  -2  15        7.37       -2.20      5.60 o 
  -1  -2  15      123.56      135.02      8.66 o 
   0  -2  15      146.88      165.71     18.43 o 
   1  -2  15       14.65       32.12      9.00 o 
   2  -2  15       17.58       12.78      8.22 o 
   3  -2  15       10.43       14.87     11.55 o 
   4  -2  15       31.46       26.17      8.96 o 
   5  -2  15        4.48        2.03      8.54 o 
   6  -2  15        1.22       -6.96      9.92 o 
 -10  -1  15       44.98       59.14     10.03 o 
  -9  -1  15       16.40       10.85      7.91 o 
  -8  -1  15       61.90       58.52      8.97 o 
  -7  -1  15       12.21       10.60      6.69 o 
  -6  -1  15       36.94       40.57      6.42 o 
  -5  -1  15       14.20       13.65      8.14 o 
  -4  -1  15       60.54       64.67      9.38 o 
  -3  -1  15       14.94       11.54      5.08 o 
  -2  -1  15       24.11       29.16      5.44 o 
  -1  -1  15      150.87      135.75     27.90 o 
   0  -1  15      268.57      313.33     26.94 o 
   1  -1  15       46.15       50.80     14.52 o 
   2  -1  15       77.55       86.26     10.87 o 
   3  -1  15       42.74       34.24     11.75 o 
   4  -1  15       19.89       16.34     21.72 o 
   5  -1  15        7.69       10.77     10.27 o 
   6  -1  15        4.61       -3.25      9.69 o 
   7  -1  15        5.89        2.99     15.45 o 
 -10   0  15       32.85       46.35      9.49 o 
  -9   0  15       23.52       37.79      9.04 o 
  -8   0  15       55.41       53.89      7.61 o 
  -7   0  15        6.54        8.00      5.29 o 
  -6   0  15       16.44        4.89      5.71 o 
  -5   0  15        5.36        3.88      4.86 o 
  -4   0  15       62.03       80.13      7.42 o 
  -3   0  15       14.30        2.81      8.11 o 
  -2   0  15        3.28        7.73      7.00 o 
  -1   0  15       81.51       56.31     12.60 o 
   0   0  15      112.59      116.32     10.92 o 
   1   0  15       19.36       16.78      7.41 o 
   2   0  15      287.36      243.94     20.86 o 
   3   0  15      115.53      121.64     16.80 o 
   4   0  15        0.80       -2.87      8.67 o 
   5   0  15        0.11       -2.84      8.52 o 
   6   0  15       15.41       14.52      9.57 o 
   7   0  15       58.43       54.89     49.32 o 
 -10   1  15       45.03       43.95     15.71 o 
  -9   1  15       16.46       19.26      6.71 o 
  -8   1  15       61.81       66.91     14.96 o 
  -7   1  15       12.13       17.06      5.80 o 
  -6   1  15       36.82       28.21      6.19 o 
  -5   1  15       14.26       15.66      5.21 o 
  -4   1  15       60.46       60.88      6.21 o 
  -3   1  15       15.02       18.41     11.99 o 
  -2   1  15       24.05       14.59      8.59 o 
   0   1  15      268.45      297.19     22.85 o 
   1   1  15       46.21       47.69     15.45 o 
   2   1  15       77.81       89.76     16.21 o 
   3   1  15       42.65       27.24     14.42 o 
   4   1  15       19.85        2.88     10.92 o 
   5   1  15        7.72       -3.87     10.61 o 
   6   1  15        4.61       11.18     13.72 o 
   7   1  15        5.83       46.81     28.24 o 
  -9   2  15        2.03       19.45     14.26 o 
  -8   2  15       67.09       58.91      9.21 o 
  -7   2  15       22.69        7.19      7.57 o 
  -6   2  15       64.58       75.87      7.38 o 
  -5   2  15       18.66       25.45     14.83 o 
  -4   2  15       20.66       21.33     10.21 o 
  -3   2  15       13.12       -6.14     13.24 o 
  -2   2  15        7.37       -3.86      8.71 o 
  -1   2  15      123.38      124.49     16.80 o 
   0   2  15      147.06      207.63     14.70 o 
   1   2  15       14.53       11.15     11.36 o 
   2   2  15       17.66       22.85      8.02 o 
   3   2  15       10.43       23.08     10.53 o 
   4   2  15       31.40       11.46     10.99 o 
   5   2  15        4.54       16.38     20.05 o 
   6   2  15        1.23       17.77     24.26 o 
  -8   3  15       13.26       15.47      7.65 o 
  -7   3  15       18.25       -2.75     11.85 o 
  -6   3  15       30.68       38.46     12.20 o 
  -5   3  15       48.39       32.14     15.75 o 
  -4   3  15       19.97       21.39     10.97 o 
  -3   3  15       41.09       26.04     18.23 o 
  -2   3  15       78.62       70.20     17.18 o 
  -1   3  15       54.03       78.02     18.21 o 
   0   3  15       32.18       15.98     18.95 o 
   1   3  15        3.42        1.95      8.44 o 
   2   3  15       46.58       52.14     10.31 o 
   3   3  15       30.17       33.48      9.84 o 
   4   3  15        9.18        7.66     10.60 o 
   5   3  15        6.72      -12.39     21.95 o 
  -6   4  15       10.03       11.57     12.72 o 
  -5   4  15        8.33        3.75     17.82 o 
  -4   4  15       51.25       26.43     36.00 o 
  -3   4  15       24.03       22.86     12.21 o 
  -2   4  15       39.98        7.42     19.31 o 
  -1   4  15       12.62       33.60     14.16 o 
   0   4  15        3.21        2.55      8.63 o 
   1   4  15        2.63        4.84      8.95 o 
   2   4  15        9.01        9.50      9.76 o 
   3   4  15        0.61       -4.71     10.43 o 
  -4  -4  16        3.46        2.39      8.00 o 
  -3  -4  16       16.58       17.99      8.43 o 
  -2  -4  16        8.02        8.98      7.85 o 
  -1  -4  16        3.55       12.99      8.20 o 
   0  -4  16        3.74       27.76     10.77 o 
   1  -4  16       19.53       19.91      8.45 o 
  -7  -3  16       12.54        9.54      7.90 o 
  -6  -3  16       20.00       23.58      8.01 o 
  -5  -3  16        3.97        8.24      6.96 o 
  -4  -3  16        8.65        7.79     15.19 o 
  -3  -3  16       75.94       77.39      8.97 o 
  -2  -3  16       12.50        5.47      9.29 o 
  -1  -3  16       10.91       10.03      6.32 o 
   0  -3  16        3.11       14.48      8.33 o 
   1  -3  16        0.32       12.65     13.24 o 
   2  -3  16       13.68       16.22      9.73 o 
   3  -3  16       10.70       14.03     10.41 o 
   4  -3  16        1.45        0.96     10.26 o 
  -8  -2  16       11.59       -3.11     11.33 o 
  -7  -2  16        5.26       16.47     15.19 o 
  -6  -2  16        8.21       15.52      7.63 o 
  -5  -2  16       74.27      102.17      8.71 o 
  -4  -2  16       52.17       67.74      8.14 o 
  -3  -2  16        6.43        6.17      6.14 o 
  -2  -2  16       19.36        1.06      5.62 o 
  -1  -2  16      105.59      102.13     29.25 o 
   0  -2  16        4.14       -6.57      8.70 o 
   1  -2  16       41.65       51.22     14.41 o 
   2  -2  16        1.95      -10.35     15.15 o 
   3  -2  16        7.07       -1.49      8.88 o 
   4  -2  16        2.61        0.76      9.04 o 
   5  -2  16        4.59       -5.11     10.27 o 
  -9  -1  16      102.29      119.95     12.17 o 
  -8  -1  16        3.88        8.85      7.76 o 
  -7  -1  16       24.55       25.42     11.34 o 
  -6  -1  16       36.76       52.55     11.60 o 
  -5  -1  16       44.89       50.15     10.68 o 
  -4  -1  16       10.87        5.13      6.00 o 
  -3  -1  16       12.28       13.36      8.14 o 
  -2  -1  16      151.64      161.85     14.90 o 
  -1  -1  16        4.92       10.25      7.14 o 
   0  -1  16       80.35       86.74     25.07 o 
   1  -1  16       43.22       43.87      9.86 o 
   2  -1  16       33.72       19.15      8.97 o 
   3  -1  16       26.15       29.92     11.06 o 
   4  -1  16       10.18        0.23      9.95 o 
   5  -1  16       22.34       12.58      9.17 o 
   6  -1  16       27.47       15.33     10.24 o 
  -9   0  16        5.12       23.73     10.70 o 
  -8   0  16       10.96       20.97      8.72 o 
  -7   0  16       17.52       21.44      6.15 o 
  -6   0  16       36.28       33.77      6.56 o 
  -5   0  16        0.60        3.83      9.38 o 
  -4   0  16        1.29       -5.21     12.23 o 
  -3   0  16       11.20        2.21      8.34 o 
  -2   0  16        0.14        0.10      7.76 o 
  -1   0  16       11.68       11.15     13.42 o 
   1   0  16      100.55       74.16     30.94 o 
   2   0  16       43.07       34.58     14.08 o 
   3   0  16       49.45       41.92     10.49 o 
   4   0  16        1.73       -0.31     10.40 o 
   5   0  16       14.60       17.34     10.62 o 
   6   0  16       17.93       -6.63      9.70 o 
  -9   1  16      102.35      118.57     16.73 o 
  -8   1  16        3.86        9.33      6.88 o 
  -7   1  16       24.54       31.00      7.27 o 
  -6   1  16       36.61       48.17      7.82 o 
  -5   1  16       44.83       39.87      6.68 o 
  -4   1  16       10.94        0.92      9.51 o 
  -3   1  16       12.22       -4.19      9.24 o 
  -2   1  16      151.50      151.73     18.72 o 
  -1   1  16        4.95       13.91      8.28 o 
   0   1  16       80.60      104.86     16.91 o 
   1   1  16       43.03       46.80     16.16 o 
   2   1  16       33.78       13.13     15.93 o 
   3   1  16       26.06       29.76     32.05 o 
   4   1  16       10.18       -0.56      9.83 o 
   5   1  16       22.28        1.95     10.75 o 
  -8   2  16       11.56        8.03     16.18 o 
  -7   2  16        5.26        1.30      7.90 o 
  -6   2  16        8.19       32.87     14.30 o 
  -5   2  16       74.26       64.80     18.45 o 
  -4   2  16       52.14       44.39     17.29 o 
  -2   2  16       19.35       17.19     22.79 o 
  -1   2  16      105.89      126.03     17.28 o 
   0   2  16        4.11        8.24     10.13 o 
   1   2  16       41.53       36.91     10.92 o 
   2   2  16        1.99       16.37     10.54 o 
   3   2  16        7.06       14.05     11.27 o 
   4   2  16        2.63        6.92     11.94 o 
   5   2  16        4.60        4.51     20.56 o 
  -7   3  16       12.54       -3.35     12.18 o 
  -6   3  16       19.96        1.28     11.41 o 
  -5   3  16        3.97       10.51     10.19 o 
  -4   3  16        8.70       21.53     17.06 o 
  -3   3  16       75.94       81.18     19.94 o 
  -2   3  16       12.58        1.70     11.15 o 
  -1   3  16       10.97       27.34     12.10 o 
   0   3  16        3.11        2.34     10.78 o 
   1   3  16        0.32        2.77     11.16 o 
   2   3  16       13.64       12.63      9.89 o 
   3   3  16       10.64        6.24     12.55 o 
   4   3  16        1.42       12.32     14.63 o 
  -4   4  16        3.48       -4.73     20.00 o 
  -3   4  16       16.68       11.68     19.71 o 
  -2   4  16        8.04       12.19     12.12 o 
  -1   4  16        3.54       18.85     11.46 o 
   0   4  16        3.78       17.50     14.10 o 
   1   4  16       19.53       38.95     10.47 o 
  -5  -3  17       21.75       20.98      8.07 o 
  -4  -3  17       26.59       33.53     13.53 o 
  -3  -3  17        5.25        8.15      7.52 o 
  -2  -3  17        8.05       10.68      7.15 o 
  -1  -3  17       15.14       27.27     17.09 o 
   0  -3  17       57.76       87.25     20.20 o 
   1  -3  17       36.59       50.83     16.25 o 
   2  -3  17       16.10       21.77     10.77 o 
  -7  -2  17       33.33       29.85     11.71 o 
  -6  -2  17       37.52       32.76      7.61 o 
  -5  -2  17       41.64       30.62     11.64 o 
  -4  -2  17       19.87       20.35      9.56 o 
  -3  -2  17       50.06       36.57     10.11 o 
  -2  -2  17       69.79       43.54     20.47 o 
  -1  -2  17        4.39        4.19     10.02 o 
   0  -2  17       55.42       67.88     13.02 o 
   1  -2  17       38.71       38.21     18.41 o 
   2  -2  17       36.05       29.94     10.74 o 
   3  -2  17       28.96       44.27     12.95 o 
   4  -2  17        6.33       -2.01     12.60 o 
  -8  -1  17        2.16       10.51     17.97 o 
  -7  -1  17       27.87        8.01     11.20 o 
  -6  -1  17        2.81       -2.98     14.06 o 
  -5  -1  17        5.18        4.83      9.79 o 
  -4  -1  17       58.74       60.27     11.21 o 
  -3  -1  17        9.24        3.65      9.03 o 
  -2  -1  17        0.84        0.48     13.02 o 
  -1  -1  17       30.03       20.26      7.41 o 
   0  -1  17       31.13       40.71     16.49 o 
   1  -1  17       46.34       44.21     24.09 o 
   2  -1  17       29.44       25.05      9.22 o 
   3  -1  17        4.38        4.44      9.79 o 
   4  -1  17        4.90        9.15     15.27 o 
  -8   0  17        1.02        8.15     12.95 o 
  -7   0  17        4.81        1.46      6.55 o 
  -6   0  17       12.91       16.67     10.77 o 
  -5   0  17       17.02       24.63     15.40 o 
  -4   0  17        6.11        2.64     11.03 o 
  -3   0  17       34.78       19.05     10.32 o 
  -2   0  17       10.38        0.40      9.71 o 
  -1   0  17       45.04       57.84     10.80 o 
   0   0  17       51.45       51.18     21.48 o 
   1   0  17        0.09       -5.32     11.35 o 
   2   0  17       67.72       63.88     39.03 o 
   3   0  17        1.00        6.83     14.41 o 
   4   0  17        9.95        7.34     11.33 o 
   5   0  17        0.08       -2.98     12.07 o 
  -8   1  17        2.18        1.58      6.89 o 
  -7   1  17       27.84       20.50     13.16 o 
  -6   1  17        2.78        7.77     11.49 o 
  -5   1  17        5.20       10.14     11.21 o 
  -4   1  17       58.89       74.44     16.03 o 
  -3   1  17        9.23       15.88     10.73 o 
  -2   1  17        0.84        2.41      9.32 o 
  -1   1  17       29.99       16.59     19.19 o 
   0   1  17       31.16       53.91     16.11 o 
   1   1  17       46.33       41.29     34.14 o 
   2   1  17       29.36       24.65     14.94 o 
   3   1  17        4.41        2.47     13.05 o 
   4   1  17        4.92       18.88     11.28 o 
  -7   2  17       33.31       43.06     13.65 o 
  -6   2  17       37.61       26.86     14.07 o 
  -5   2  17       41.47       34.28     20.75 o 
  -4   2  17       19.85        3.47     12.71 o 
  -3   2  17       50.01       41.70     26.85 o 
  -2   2  17       69.93       42.54     27.38 o 
  -1   2  17        4.44        5.19      9.93 o 
   0   2  17       55.33       94.77     18.34 o 
   1   2  17       38.76       14.00     24.40 o 
   2   2  17       36.04       36.33     12.21 o 
   3   2  17       28.96       24.85     12.84 o 
   4   2  17        6.40        4.30     12.45 o 
  -5   3  17       21.70       33.28     20.33 o 
  -4   3  17       26.61       49.38     19.63 o 
  -3   3  17        5.27        6.45     12.29 o 
  -2   3  17        7.99        7.71     17.29 o 
  -1   3  17       15.11       28.04     13.15 o 
   0   3  17       57.58       79.74     21.52 o 
   1   3  17       36.77       60.72     16.19 o 
   2   3  17       16.11       26.59     14.29 o 
  -4  -2  18        7.33       20.25     10.02 o 
  -3  -2  18       13.44        9.70     12.26 o 
  -2  -2  18       19.99       21.51      9.81 o 
  -1  -2  18       33.87       32.78     11.51 o 
   0  -2  18       26.78       40.27     11.82 o 
   1  -2  18        1.47       -2.61     11.02 o 
  -6  -1  18        8.95        4.32     12.49 o 
  -5  -1  18       22.47       21.02     11.96 o 
  -4  -1  18       40.22       34.24     28.00 o 
  -3  -1  18       18.96       19.75     10.23 o 
  -2  -1  18       35.89       18.04     10.36 o 
  -1  -1  18        3.33        2.58     16.20 o 
   0  -1  18       39.01       43.51     10.66 o 
   1  -1  18       14.55       25.18      9.85 o 
   2  -1  18       52.10       35.55     10.54 o 
  -6   0  18       61.18       56.11     25.07 o 
  -5   0  18        3.12        2.56     10.57 o 
  -4   0  18       24.93        3.28      9.84 o 
  -3   0  18       89.36       85.90     18.94 o 
  -2   0  18        2.68       11.21     10.79 o 
  -1   0  18       84.41       45.63     38.22 o 
   0   0  18       62.95       95.39     18.61 o 
   1   0  18       43.40       45.27     19.21 o 
   2   0  18       14.08       10.11     17.38 o 
   3   0  18       13.28       19.13     15.12 o 
  -6   1  18        8.92        7.74     12.87 o 
  -5   1  18       22.39        8.65     12.50 o 
  -4   1  18       40.31       33.47     29.41 o 
  -3   1  18       18.94       10.95     10.85 o 
  -2   1  18       35.98        9.88     21.54 o 
  -1   1  18        3.38       25.08     11.19 o 
   0   1  18       38.97       44.80     35.37 o 
   1   1  18       14.45       15.74     10.02 o 
   2   1  18       52.10       19.72     27.74 o 
  -4   2  18        7.34       -1.81     12.70 o 
  -3   2  18       13.44       -1.46     11.19 o 
  -2   2  18       20.00        4.41     16.84 o 
  -1   2  18       33.72       12.97     21.20 o 
   0   2  18       26.85       22.56     14.88 o 
   1   2  18        1.48        0.42     11.67 o 
  -3   0  19       14.41      -10.27     11.22 o 
  -2   0  19       21.63       10.41     24.15 o 
  -1   0  19        0.30       26.38     18.10 o 
                                                 
